# Supplementary material for: Learning causal networks using inducible transcription factors and transcriptome‐wide time series
Source: Mol Syst Biol. 2020 Mar 17;16(3):e9174. doi: 10.15252/msb.20199174 (PMC7076914; doi:10.15252/msb.20199174)
Supplement: Supplementary file 4 — Table EV3 [file MSB-16-e9174-s004.xls]

## Sheet: Sheet1
Table EV3: Confusion matrices
STP4				observed
	no exp change	exp change	predicted	activator	exp change
no pred change	5396	716	activator	10	716
pred change	37	26	repressor	1	26
	method	p.value		method	p.value
Effect overlap	Chisquare test	2.88 e-12	Direction overlap	Chisquare test	0.0112
Effect overlap	Fisher's exact	3.52 e-09	Sign agreement	Binomial probability	0.00124
FMP48				observed
	no exp change	exp change	predicted	activator	exp change
no pred change	3433	2493	activator	118	2493
pred change	53	196	repressor	1	196
	method	p.value		method	p.value
Effect overlap	Chisquare test	6.61 e-30	Direction overlap	Chisquare test	9.18 e-32
Effect overlap	Fisher's exact	6.42 e-31	Sign agreement	Binomial probability	2.95 e-42
HMX1				observed
	no exp change	exp change	predicted	activator	exp change
no pred change	5768	102	activator	3	102
pred change	265	40	repressor	1	40
	method	p.value		method	p.value
Effect overlap	Chisquare test	4.10 e-37	Direction overlap	Chisquare test	1.07 e-05
Effect overlap	Fisher's exact	1.80 e-20	Sign agreement	Binomial probability	9.09 e-13
PHM6				observed
	no exp change	exp change	predicted	activator	exp change
no pred change	5530	125	activator	3	125
pred change	410	110	repressor	1	110
	method	p.value		method	p.value
Effect overlap	Chisquare test	2.1 e-102	Direction overlap	Chisquare test	7.6 e-14
Effect overlap	Fisher's exact	1.82 e-58	Sign agreement	Binomial probability	7. e-34
PHO11				observed
	no exp change	exp change	predicted	activator	exp change
no pred change	5688	255	activator	5	255
pred change	188	44	repressor	4	44
	method	p.value		method	p.value
Effect overlap	Chisquare test	8.33 e-24	Direction overlap	Chisquare test	0.241
Effect overlap	Fisher's exact	1.23 e-15	Sign agreement	Binomial probability	0.996
YGR066C				observed
	no exp change	exp change	predicted	activator	exp change
no pred change	5308	96	activator	2	96
pred change	761	10	repressor	1	10
	method	p.value		method	p.value
Effect overlap	Chisquare test	0.417	Direction overlap	Chisquare test	1
Effect overlap	Fisher's exact	0.868	Sign agreement	Binomial probability	0.376953
PHO5				observed
	no exp change	exp change	predicted	activator	exp change
no pred change	4414	47	activator	6	47
pred change	1682	32	repressor	7	32
	method	p.value		method	p.value
Effect overlap	Chisquare test	0.0155	Direction overlap	Chisquare test	0.0194
Effect overlap	Fisher's exact	0.00936	Sign agreement	Binomial probability	0.993
YGL117W				observed
	no exp change	exp change	predicted	activator	exp change
no pred change	5815	18	activator	0	18
pred change	341	1	repressor	0	1
	method	p.value		method	p.value
Effect overlap	Chisquare test	0.999	Direction overlap	Chisquare test	N
Effect overlap	Fisher's exact	0.661	Sign agreement	Binomial probability	0.5
ANB1
	no exp change	exp change
no pred change	5490	9
pred change	676	0
	method	p.value
Effect overlap	Chisquare test	0.604
Effect overlap	Fisher's exact	1
ARN2				observed
	no exp change	exp change	predicted	activator	exp change
no pred change	5411	12	activator	0	12
pred change	751	1	repressor	1	1
	method	p.value		method	p.value
Effect overlap	Chisquare test	0.943	Direction overlap	Chisquare test	N
Effect overlap	Fisher's exact	0.815	Sign agreement	Binomial probability	0.5
