# Supplementary material for: Learning causal networks using inducible transcription factors and transcriptome‐wide time series
Source: Mol Syst Biol. 2020 Mar 17;16(3):e9174. doi: 10.15252/msb.20199174 (PMC7076914; doi:10.15252/msb.20199174)
Supplement: Supplementary file 6 — Dataset EV2 [file MSB-16-e9174-s006.xlsx]

## Sheet: Legend
Dataset EV2: Validation experiments

## Sheet: Dataset EV2
TF	restriction	mechanism	time	GeneName	green_median	red_median	log2_ratio	log2_cleaned_ratio
ANB1	P	ZEV	0	AAC1	3644.78	4134.71	0	0
ANB1	P	ZEV	0	AAC3	125.734	125.049	0	0
ANB1	P	ZEV	0	AAD10	7828.36	1684.66	0	0
ANB1	P	ZEV	0	AAD14	992.989	962.831	0	0
ANB1	P	ZEV	0	AAD15	111.928	142.17	0	0
ANB1	P	ZEV	0	AAD16	887.158	409.788	0	0
ANB1	P	ZEV	0	AAD3	50.807	68.9693	0	0
ANB1	P	ZEV	0	AAD4	158.563	164.247	0	0
ANB1	P	ZEV	0	AAD6	94.5515	107.825	0	0
ANB1	P	ZEV	0	AAH1	2844.65	3857.94	0	0
ANB1	P	ZEV	0	AAP1	884.341	837.611	0	0
ANB1	P	ZEV	0	AAR2	5.58294	8.1532	0	0
ANB1	P	ZEV	0	AAT1	1054.12	1172.37	0	0
ANB1	P	ZEV	0	AAT2	25692.2	22256.2	0	0
ANB1	P	ZEV	0	ABD1	1892.25	2292.53	0	0
ANB1	P	ZEV	0	ABF1	1278.73	1337.09	0	0
ANB1	P	ZEV	0	ABF2	3020.81	3003.62	0	0
ANB1	P	ZEV	0	ABM1	15.5536	15.2487	0	0
ANB1	P	ZEV	0	ABP1	5429.65	5113.71	0	0
ANB1	P	ZEV	0	ABP140	1789.65	1749.12	0	0
ANB1	P	ZEV	0	ABZ1	1969.12	1941.63	0	0
ANB1	P	ZEV	0	ABZ2	1481.3	1448.37	0	0
ANB1	P	ZEV	0	ACA1	370.506	288.805	0	0
ANB1	P	ZEV	0	ACB1	22509.9	20260	0	0
ANB1	P	ZEV	0	ACC1	33052.8	30128.5	0	0
ANB1	P	ZEV	0	ACE2	1757.88	1555.21	0	0
ANB1	P	ZEV	0	ACF2	1686.61	1385.76	0	0
ANB1	P	ZEV	0	ACF4	1033.31	1124.47	0	0
ANB1	P	ZEV	0	ACH1	3115	3164.68	0	0
ANB1	P	ZEV	0	ACK1	1295.14	1287.83	0	0
ANB1	P	ZEV	0	ACL4	1360.04	1443.09	0	0
ANB1	P	ZEV	0	ACM1	1519.25	1649	0	0
ANB1	P	ZEV	0	ACO1	16419	20050.9	0	0
ANB1	P	ZEV	0	ACO2	3874.24	4650.1	0	0
ANB1	P	ZEV	0	ACP1	5347.95	4271.94	0	0
ANB1	P	ZEV	0	ACS1	633.572	578.979	0	0
ANB1	P	ZEV	0	ACS2	12222.8	11854.3	0	0
ANB1	P	ZEV	0	ACT1	60582.3	66820.9	0	0
ANB1	P	ZEV	0	ADA2	634.11	662.722	0	0
ANB1	P	ZEV	0	ADD37	2212.56	2286.95	0	0
ANB1	P	ZEV	0	ADD66	3130.82	3188.1	0	0
ANB1	P	ZEV	0	ADE1	3552.15	3780.99	0	0
ANB1	P	ZEV	0	ADE12	3458.19	4123.49	0	0
ANB1	P	ZEV	0	ADE13	7371.42	6862.78	0	0
ANB1	P	ZEV	0	ADE16	5460.38	4617.6	0	0
ANB1	P	ZEV	0	ADE17	18733.4	16115.2	0	0
ANB1	P	ZEV	0	ADE2	7433.36	7021.96	0	0
ANB1	P	ZEV	0	ADE3	26935.3	23421.5	0	0
ANB1	P	ZEV	0	ADE4	4343.51	4346.92	0	0
ANB1	P	ZEV	0	ADE5,7	14087.5	13998.8	0	0
ANB1	P	ZEV	0	ADE6	7813.56	7426.38	0	0
ANB1	P	ZEV	0	ADE8	3948.03	4131.55	0	0
ANB1	P	ZEV	0	ADH1	77545.2	89783	0	0
ANB1	P	ZEV	0	ADH2	206.234	148.868	0	0
ANB1	P	ZEV	0	ADH3	23279.3	24457.1	0	0
ANB1	P	ZEV	0	ADH4	379.168	411.195	0	0
ANB1	P	ZEV	0	ADH5	1499.49	1418.35	0	0
ANB1	P	ZEV	0	ADH6	1943.36	1934.92	0	0
ANB1	P	ZEV	0	ADH7	128.865	144.84	0	0
ANB1	P	ZEV	0	ADI1	2501.14	2507.28	0	0
ANB1	P	ZEV	0	ADK1	29428.5	28536.4	0	0
ANB1	P	ZEV	0	ADK2	391.646	400.198	0	0
ANB1	P	ZEV	0	ADO1	49716.6	61167.3	0	0
ANB1	P	ZEV	0	ADP1	11512.6	11272.3	0	0
ANB1	P	ZEV	0	ADR1	610.898	323.746	0	0
ANB1	P	ZEV	0	ADY2	23.9183	27.4353	0	0
ANB1	P	ZEV	0	ADY3	564.474	577.689	0	0
ANB1	P	ZEV	0	ADY4	105.854	115.416	0	0
ANB1	P	ZEV	0	AEP1	1649.83	1648.44	0	0
ANB1	P	ZEV	0	AEP2	772.663	773.051	0	0
ANB1	P	ZEV	0	AEP3	506.058	470.724	0	0
ANB1	P	ZEV	0	AFB1	6488.18	387.745	0	0
ANB1	P	ZEV	0	AFG1	4265.33	4183.81	0	0
ANB1	P	ZEV	0	AFG2	385.25	404.214	0	0
ANB1	P	ZEV	0	AFG3	1227.31	1238.28	0	0
ANB1	P	ZEV	0	AFI1	489.286	512.75	0	0
ANB1	P	ZEV	0	AFR1	897.701	918.616	0	0
ANB1	P	ZEV	0	AFT1	1971.12	1650.53	0	0
ANB1	P	ZEV	0	AFT2	428.122	447.868	0	0
ANB1	P	ZEV	0	AGA1	826.611	1397.09	0	0
ANB1	P	ZEV	0	AGA2	21.063	1318.74	0	0
ANB1	P	ZEV	0	AGC1	1521.89	1600.97	0	0
ANB1	P	ZEV	0	AGE1	291.252	299.231	0	0
ANB1	P	ZEV	0	AGE2	1075.47	1127	0	0
ANB1	P	ZEV	0	AGP1	749.628	696.904	0	0
ANB1	P	ZEV	0	AGP2	527.954	419	0	0
ANB1	P	ZEV	0	AGP3	162.954	151.134	0	0
ANB1	P	ZEV	0	AGX1	2883.99	2878.52	0	0
ANB1	P	ZEV	0	AHA1	3679.33	3738.72	0	0
ANB1	P	ZEV	0	AHC1	1934.76	1676.7	0	0
ANB1	P	ZEV	0	AHC2	2393.94	2371.61	0	0
ANB1	P	ZEV	0	AHK1	1940.62	1987.12	0	0
ANB1	P	ZEV	0	AHP1	83266.3	113360	0	0
ANB1	P	ZEV	0	AHT1	16.252	22.5975	0	0
ANB1	P	ZEV	0	AI1	244.931	239.083	0	0
ANB1	P	ZEV	0	AI2	1555.73	1452.86	0	0
ANB1	P	ZEV	0	AI3	6.04497	7.97356	0	0
ANB1	P	ZEV	0	AI4	5.7107	3.10178	0	0
ANB1	P	ZEV	0	AI5_ALPHA	4053.4	3907.19	0	0
ANB1	P	ZEV	0	AI5_BETA	145.965	116.811	0	0
ANB1	P	ZEV	0	AIF1	877.773	999.425	0	0
ANB1	P	ZEV	0	AIM1	2883.74	3066.78	0	0
ANB1	P	ZEV	0	AIM10	630.279	597.047	0	0
ANB1	P	ZEV	0	AIM11	1108.97	1051.38	0	0
ANB1	P	ZEV	0	AIM14	1452.48	1462.53	0	0
ANB1	P	ZEV	0	AIM17	1790.67	1465.99	0	0
ANB1	P	ZEV	0	AIM18	1373.93	1106.23	0	0
ANB1	P	ZEV	0	AIM19	2235.22	1729.89	0	0
ANB1	P	ZEV	0	AIM2	5778.89	6218.4	0	0
ANB1	P	ZEV	0	AIM20	1888.25	1995.41	0	0
ANB1	P	ZEV	0	AIM21	4538.97	4583.87	0	0
ANB1	P	ZEV	0	AIM22	973.971	969.678	0	0
ANB1	P	ZEV	0	AIM23	737.327	702.57	0	0
ANB1	P	ZEV	0	AIM24	1484.75	1710.19	0	0
ANB1	P	ZEV	0	AIM25	2224.63	2060.3	0	0
ANB1	P	ZEV	0	AIM26	16.4996	19.0291	0	0
ANB1	P	ZEV	0	AIM29	1939.63	1911.25	0	0
ANB1	P	ZEV	0	AIM3	157.544	166.115	0	0
ANB1	P	ZEV	0	AIM32	317.941	290.877	0	0
ANB1	P	ZEV	0	AIM33	796.704	694.688	0	0
ANB1	P	ZEV	0	AIM34	1250.88	1162.43	0	0
ANB1	P	ZEV	0	AIM36	368.117	408.144	0	0
ANB1	P	ZEV	0	AIM39	1689.02	1700.22	0	0
ANB1	P	ZEV	0	AIM4	968.876	1045.74	0	0
ANB1	P	ZEV	0	AIM41	5982.22	5791.74	0	0
ANB1	P	ZEV	0	AIM44	2145.07	2211.05	0	0
ANB1	P	ZEV	0	AIM45	9022.89	8275.59	0	0
ANB1	P	ZEV	0	AIM46	1246.45	1027.43	0	0
ANB1	P	ZEV	0	AIM6	5529.54	5743.7	0	0
ANB1	P	ZEV	0	AIM7	2789.28	2546.08	0	0
ANB1	P	ZEV	0	AIM9	1287.55	1296.06	0	0
ANB1	P	ZEV	0	AIP1	4047.33	4287.53	0	0
ANB1	P	ZEV	0	AIR1	719.242	808.254	0	0
ANB1	P	ZEV	0	AIR2	768.197	851.068	0	0
ANB1	P	ZEV	0	AKL1	3578.69	3695.5	0	0
ANB1	P	ZEV	0	AKR1	4943.66	3262.24	0	0
ANB1	P	ZEV	0	AKR2	1114.15	895.127	0	0
ANB1	P	ZEV	0	ALA1	3923.17	4345.08	0	0
ANB1	P	ZEV	0	ALB1	3890.08	4367.59	0	0
ANB1	P	ZEV	0	ALD2	2887.82	2957.18	0	0
ANB1	P	ZEV	0	ALD3	2691.74	2770.47	0	0
ANB1	P	ZEV	0	ALD4	16653.1	13085.8	0	0
ANB1	P	ZEV	0	ALD5	6449.51	6710.8	0	0
ANB1	P	ZEV	0	ALD6	30380.2	31343.5	0	0
ANB1	P	ZEV	0	ALE1	1294.49	1093.85	0	0
ANB1	P	ZEV	0	ALF1	506.044	556.546	0	0
ANB1	P	ZEV	0	ALG1	2036.73	1594.64	0	0
ANB1	P	ZEV	0	ALG11	2016.28	1923.74	0	0
ANB1	P	ZEV	0	ALG12	4841.73	4935.83	0	0
ANB1	P	ZEV	0	ALG13	1577.25	1596.24	0	0
ANB1	P	ZEV	0	ALG14	1984.58	2011.39	0	0
ANB1	P	ZEV	0	ALG2	1131.62	1047.79	0	0
ANB1	P	ZEV	0	ALG3	2852.1	2594.85	0	0
ANB1	P	ZEV	0	ALG5	1326.24	1441.38	0	0
ANB1	P	ZEV	0	ALG6	3713.19	3610.72	0	0
ANB1	P	ZEV	0	ALG7	5194.37	5622.17	0	0
ANB1	P	ZEV	0	ALG8	1033.05	1165.91	0	0
ANB1	P	ZEV	0	ALG9	7330.76	7813.34	0	0
ANB1	P	ZEV	0	ALK1	5182.88	4772.73	0	0
ANB1	P	ZEV	0	ALK2	710.788	672.208	0	0
ANB1	P	ZEV	0	ALO1	5971.87	5980.85	0	0
ANB1	P	ZEV	0	ALP1	129.396	135.104	0	0
ANB1	P	ZEV	0	ALR1	2815.46	2939.9	0	0
ANB1	P	ZEV	0	ALR2	391.878	402.352	0	0
ANB1	P	ZEV	0	ALT1	3582.38	3368.16	0	0
ANB1	P	ZEV	0	ALT2	802.418	667.906	0	0
ANB1	P	ZEV	0	ALY1	763.986	792.935	0	0
ANB1	P	ZEV	0	ALY2	1140.96	1035.26	0	0
ANB1	P	ZEV	0	AMA1	78.5796	68.519	0	0
ANB1	P	ZEV	0	AMD1	3191.1	3680.45	0	0
ANB1	P	ZEV	0	AMD2	589.471	684.386	0	0
ANB1	P	ZEV	0	AME1	1443.41	1282.11	0	0
ANB1	P	ZEV	0	AMF1	57.5399	63.2528	0	0
ANB1	P	ZEV	0	AMN1	1885.84	2142.99	0	0
ANB1	P	ZEV	0	AMS1	4785.17	4356.85	0	0
ANB1	P	ZEV	0	ANB1	125.671	4443.01	0	0
ANB1	P	ZEV	0	ANP1	7331.74	7328.37	0	0
ANB1	P	ZEV	0	ANR2	799.744	858.645	0	0
ANB1	P	ZEV	0	ANS1	38.8036	45.235	0	0
ANB1	P	ZEV	0	ANT1	1916.97	1902.95	0	0
ANB1	P	ZEV	0	AOS1	1526.14	1564.78	0	0
ANB1	P	ZEV	0	APA1	2986.62	3031.63	0	0
ANB1	P	ZEV	0	APA2	1721.24	1462.81	0	0
ANB1	P	ZEV	0	APC1	1500.39	1375.85	0	0
ANB1	P	ZEV	0	APC11	958.404	1039.15	0	0
ANB1	P	ZEV	0	APC2	494.992	497.632	0	0
ANB1	P	ZEV	0	APC4	780.741	645.682	0	0
ANB1	P	ZEV	0	APC5	1119.51	1330.17	0	0
ANB1	P	ZEV	0	APC9	571.553	543.254	0	0
ANB1	P	ZEV	0	APD1	4258.6	4828.85	0	0
ANB1	P	ZEV	0	APE1	20923.8	18239.6	0	0
ANB1	P	ZEV	0	APE2	5381.66	5065.61	0	0
ANB1	P	ZEV	0	APE3	14671.5	13577	0	0
ANB1	P	ZEV	0	APE4	3923.59	3902.57	0	0
ANB1	P	ZEV	0	API2	6.33323	5.30767	0	0
ANB1	P	ZEV	0	APJ1	1025.84	948.819	0	0
ANB1	P	ZEV	0	APL1	1505.01	1576.11	0	0
ANB1	P	ZEV	0	APL2	4945.36	5318.84	0	0
ANB1	P	ZEV	0	APL3	1361.25	1429.93	0	0
ANB1	P	ZEV	0	APL4	2967.66	2775.21	0	0
ANB1	P	ZEV	0	APL5	1241.94	1128.75	0	0
ANB1	P	ZEV	0	APL6	1068.7	1098.12	0	0
ANB1	P	ZEV	0	APM1	558.07	619.144	0	0
ANB1	P	ZEV	0	APM2	1973.68	2150.41	0	0
ANB1	P	ZEV	0	APM3	1566.95	1578.89	0	0
ANB1	P	ZEV	0	APM4	2218.05	2217.39	0	0
ANB1	P	ZEV	0	APN1	2668.77	3155.87	0	0
ANB1	P	ZEV	0	APN2	650.623	603.5	0	0
ANB1	P	ZEV	0	APP1	787.713	728.218	0	0
ANB1	P	ZEV	0	APQ12	1247.24	1500.48	0	0
ANB1	P	ZEV	0	APQ13	14.3471	16.2623	0	0
ANB1	P	ZEV	0	APS1	1386.59	1502.91	0	0
ANB1	P	ZEV	0	APS2	3628.92	3419.14	0	0
ANB1	P	ZEV	0	APS3	392.177	410.81	0	0
ANB1	P	ZEV	0	APT1	7050.02	6624.05	0	0
ANB1	P	ZEV	0	APT2	2638.87	2720.81	0	0
ANB1	P	ZEV	0	AQR1	155.471	180.384	0	0
ANB1	P	ZEV	0	AQY1	866.377	1006.84	0	0
ANB1	P	ZEV	0	AQY2	9217.4	9105.92	0	0
ANB1	P	ZEV	0	AQY3	757.177	653.951	0	0
ANB1	P	ZEV	0	ARA1	9590.88	9222.88	0	0
ANB1	P	ZEV	0	ARA2	2514.35	2071.71	0	0
ANB1	P	ZEV	0	ARB1	11579.1	10862.1	0	0
ANB1	P	ZEV	0	ARC1	15786.1	17235.2	0	0
ANB1	P	ZEV	0	ARC15	5995.22	6292.03	0	0
ANB1	P	ZEV	0	ARC18	5069.51	4577.87	0	0
ANB1	P	ZEV	0	ARC19	4355.33	4823.4	0	0
ANB1	P	ZEV	0	ARC35	5910.86	6178.04	0	0
ANB1	P	ZEV	0	ARC40	17655	18394.9	0	0
ANB1	P	ZEV	0	ARD1	2124.19	2382	0	0
ANB1	P	ZEV	0	ARE1	1473.09	1369.65	0	0
ANB1	P	ZEV	0	ARE2	820.305	782.93	0	0
ANB1	P	ZEV	0	ARF1	33769.1	33816.9	0	0
ANB1	P	ZEV	0	ARF2	38140.9	36341.3	0	0
ANB1	P	ZEV	0	ARF3	3037.25	3184.24	0	0
ANB1	P	ZEV	0	ARG1	10331.5	9576.25	0	0
ANB1	P	ZEV	0	ARG2	855.963	896.802	0	0
ANB1	P	ZEV	0	ARG3	2068.5	2004.36	0	0
ANB1	P	ZEV	0	ARG4	8365.14	7802.63	0	0
ANB1	P	ZEV	0	ARG5,6	10215.8	10431.8	0	0
ANB1	P	ZEV	0	ARG7	4403.9	4680.81	0	0
ANB1	P	ZEV	0	ARG8	635.676	694.893	0	0
ANB1	P	ZEV	0	ARG80	289.288	268.719	0	0
ANB1	P	ZEV	0	ARG81	1786.99	1742.24	0	0
ANB1	P	ZEV	0	ARG82	750.107	793.807	0	0
ANB1	P	ZEV	0	ARH1	2339.23	2227.76	0	0
ANB1	P	ZEV	0	ARI1	1422.23	1659.65	0	0
ANB1	P	ZEV	0	ARK1	827.61	736.198	0	0
ANB1	P	ZEV	0	ARL1	3110.11	3397.76	0	0
ANB1	P	ZEV	0	ARL3	915.94	867.247	0	0
ANB1	P	ZEV	0	ARN1	9960.83	4279.69	0	0
ANB1	P	ZEV	0	ARN2	15462.6	1347	0	0
ANB1	P	ZEV	0	ARO1	6769.06	7295.58	0	0
ANB1	P	ZEV	0	ARO10	83.9398	73.7669	0	0
ANB1	P	ZEV	0	ARO2	9409.57	12758.1	0	0
ANB1	P	ZEV	0	ARO3	2054.39	2277.71	0	0
ANB1	P	ZEV	0	ARO4	13320.7	13652.8	0	0
ANB1	P	ZEV	0	ARO7	1515.17	1295.73	0	0
ANB1	P	ZEV	0	ARO8	8967.79	10361	0	0
ANB1	P	ZEV	0	ARO80	674.037	677.207	0	0
ANB1	P	ZEV	0	ARO9	2993.44	3124.95	0	0
ANB1	P	ZEV	0	ARP1	720.433	746.015	0	0
ANB1	P	ZEV	0	ARP10	104.189	107.031	0	0
ANB1	P	ZEV	0	ARP2	3151.39	3137.55	0	0
ANB1	P	ZEV	0	ARP3	3657.09	4042.03	0	0
ANB1	P	ZEV	0	ARP4	1433.77	1490.55	0	0
ANB1	P	ZEV	0	ARP5	1271	1438.14	0	0
ANB1	P	ZEV	0	ARP6	669.81	668.847	0	0
ANB1	P	ZEV	0	ARP7	1518.13	1622.29	0	0
ANB1	P	ZEV	0	ARP8	1753.72	1842.43	0	0
ANB1	P	ZEV	0	ARP9	1442.69	1608.21	0	0
ANB1	P	ZEV	0	ARR1	1742.01	1746.21	0	0
ANB1	P	ZEV	0	ARR2	52.4585	59.1081	0	0
ANB1	P	ZEV	0	ARR3	27.2863	36.3873	0	0
ANB1	P	ZEV	0	ART10	412.553	365.175	0	0
ANB1	P	ZEV	0	ART5	113.369	128.962	0	0
ANB1	P	ZEV	0	ARV1	516.634	565.143	0	0
ANB1	P	ZEV	0	ARX1	2022.25	2704.73	0	0
ANB1	P	ZEV	0	ASA1	520.396	554.2	0	0
ANB1	P	ZEV	0	ASC1	67571	76752.3	0	0
ANB1	P	ZEV	0	ASE1	798.145	839.836	0	0
ANB1	P	ZEV	0	ASF1	450.445	486.114	0	0
ANB1	P	ZEV	0	ASF2	448.759	412.324	0	0
ANB1	P	ZEV	0	ASG1	3218.23	3007.41	0	0
ANB1	P	ZEV	0	ASG7	41.5387	652.172	0	0
ANB1	P	ZEV	0	ASH1	6497.91	6855.91	0	0
ANB1	P	ZEV	0	ASI1	1235.65	1266.61	0	0
ANB1	P	ZEV	0	ASI2	1034.59	1076.94	0	0
ANB1	P	ZEV	0	ASI3	2231.4	2204.76	0	0
ANB1	P	ZEV	0	ASK1	2161.8	2448.7	0	0
ANB1	P	ZEV	0	ASK10	1120.8	1009.09	0	0
ANB1	P	ZEV	0	ASM4	1197.31	1347.32	0	0
ANB1	P	ZEV	0	ASN1	2742.21	2832.19	0	0
ANB1	P	ZEV	0	ASN2	15234.5	14244.4	0	0
ANB1	P	ZEV	0	ASP1	4263.06	4586.66	0	0
ANB1	P	ZEV	0	ASP3-1	74741.3	48420.5	0	0
ANB1	P	ZEV	0	ASP3-2	61897.6	47567.9	0	0
ANB1	P	ZEV	0	ASP3-3	79955.4	54951.2	0	0
ANB1	P	ZEV	0	ASP3-4	61211.3	46854.2	0	0
ANB1	P	ZEV	0	ASR1	405.552	427.89	0	0
ANB1	P	ZEV	0	AST1	259.092	276.148	0	0
ANB1	P	ZEV	0	AST2	695.993	630.752	0	0
ANB1	P	ZEV	0	ATC1	344.592	397.973	0	0
ANB1	P	ZEV	0	ATE1	802.686	848.648	0	0
ANB1	P	ZEV	0	ATF1	1533.52	1447.84	0	0
ANB1	P	ZEV	0	ATF2	501.217	449.766	0	0
ANB1	P	ZEV	0	ATG1	204.517	195.086	0	0
ANB1	P	ZEV	0	ATG10	93.965	88.6835	0	0
ANB1	P	ZEV	0	ATG11	1201.34	1175.04	0	0
ANB1	P	ZEV	0	ATG12	239.543	277.607	0	0
ANB1	P	ZEV	0	ATG13	1255.25	1254.99	0	0
ANB1	P	ZEV	0	ATG14	275.941	219.505	0	0
ANB1	P	ZEV	0	ATG15	76.0242	76.8032	0	0
ANB1	P	ZEV	0	ATG16	48.9655	44.0851	0	0
ANB1	P	ZEV	0	ATG17	1295.15	1219.76	0	0
ANB1	P	ZEV	0	ATG18	1799.88	1780.1	0	0
ANB1	P	ZEV	0	ATG19	5025.46	6052.61	0	0
ANB1	P	ZEV	0	ATG2	1316.3	1211.21	0	0
ANB1	P	ZEV	0	ATG20	422.211	437.42	0	0
ANB1	P	ZEV	0	ATG21	1976.65	2115.49	0	0
ANB1	P	ZEV	0	ATG22	1701.82	1952.61	0	0
ANB1	P	ZEV	0	ATG23	371.977	395.225	0	0
ANB1	P	ZEV	0	ATG26	693.57	708.466	0	0
ANB1	P	ZEV	0	ATG27	1493.66	1534.03	0	0
ANB1	P	ZEV	0	ATG29	60.3055	68.1582	0	0
ANB1	P	ZEV	0	ATG3	492.942	530.638	0	0
ANB1	P	ZEV	0	ATG31	1095.71	1052.12	0	0
ANB1	P	ZEV	0	ATG32	1174.11	1071.54	0	0
ANB1	P	ZEV	0	ATG33	2975.15	2787.79	0	0
ANB1	P	ZEV	0	ATG34	1095.3	947.634	0	0
ANB1	P	ZEV	0	ATG36	769.119	762.244	0	0
ANB1	P	ZEV	0	ATG38	989.466	910.228	0	0
ANB1	P	ZEV	0	ATG39	783.992	696.191	0	0
ANB1	P	ZEV	0	ATG4	495.653	580.916	0	0
ANB1	P	ZEV	0	ATG40	681.05	709.569	0	0
ANB1	P	ZEV	0	ATG41	2541.55	1867.17	0	0
ANB1	P	ZEV	0	ATG5	3257.59	3042.24	0	0
ANB1	P	ZEV	0	ATG7	779.54	668.791	0	0
ANB1	P	ZEV	0	ATG8	2783.08	2952.7	0	0
ANB1	P	ZEV	0	ATG9	1355.63	1316.37	0	0
ANB1	P	ZEV	0	ATH1	1393.93	1404.29	0	0
ANB1	P	ZEV	0	ATM1	1290.98	1177.6	0	0
ANB1	P	ZEV	0	ATO2	434.036	368.368	0	0
ANB1	P	ZEV	0	ATO3	833.207	752.132	0	0
ANB1	P	ZEV	0	ATP1	27450.3	26896.4	0	0
ANB1	P	ZEV	0	ATP10	49.659	49.4336	0	0
ANB1	P	ZEV	0	ATP11	2300.97	2367.33	0	0
ANB1	P	ZEV	0	ATP12	505.348	558.018	0	0
ANB1	P	ZEV	0	ATP14	1388.81	1549.74	0	0
ANB1	P	ZEV	0	ATP15	16193.4	16924.2	0	0
ANB1	P	ZEV	0	ATP16	6617.22	7152.83	0	0
ANB1	P	ZEV	0	ATP17	13909.3	14695.6	0	0
ANB1	P	ZEV	0	ATP18	10028	9951.11	0	0
ANB1	P	ZEV	0	ATP19	6955.17	6937.95	0	0
ANB1	P	ZEV	0	ATP2	31664.1	31998.3	0	0
ANB1	P	ZEV	0	ATP20	4710.75	5155.64	0	0
ANB1	P	ZEV	0	ATP22	604.876	561.57	0	0
ANB1	P	ZEV	0	ATP23	1424.03	1328.17	0	0
ANB1	P	ZEV	0	ATP25	504.493	519.957	0	0
ANB1	P	ZEV	0	ATP3	11655.2	13232.9	0	0
ANB1	P	ZEV	0	ATP4	5683.96	6213.22	0	0
ANB1	P	ZEV	0	ATP5	5293.09	6162.98	0	0
ANB1	P	ZEV	0	ATP6	4773.74	3790.54	0	0
ANB1	P	ZEV	0	ATP7	18270.1	18278.3	0	0
ANB1	P	ZEV	0	ATP8	1969.39	1432.21	0	0
ANB1	P	ZEV	0	ATR1	1606.27	1452.87	0	0
ANB1	P	ZEV	0	ATS1	1070.39	1061.01	0	0
ANB1	P	ZEV	0	ATX1	10757.9	8204.53	0	0
ANB1	P	ZEV	0	ATX2	5383.02	4206.04	0	0
ANB1	P	ZEV	0	AUA1	159.573	132.457	0	0
ANB1	P	ZEV	0	AUR1	2516.53	3221.84	0	0
ANB1	P	ZEV	0	AUS1	686.649	685.369	0	0
ANB1	P	ZEV	0	AVL9	649.065	686.78	0	0
ANB1	P	ZEV	0	AVO1	738.622	791.414	0	0
ANB1	P	ZEV	0	AVO2	323.753	323.605	0	0
ANB1	P	ZEV	0	AVT1	5047.71	4908.27	0	0
ANB1	P	ZEV	0	AVT2	1058.25	891.792	0	0
ANB1	P	ZEV	0	AVT3	3043.97	3144.13	0	0
ANB1	P	ZEV	0	AVT4	5444.41	5042.26	0	0
ANB1	P	ZEV	0	AVT5	1359.48	1490.66	0	0
ANB1	P	ZEV	0	AVT6	5490.3	5485.47	0	0
ANB1	P	ZEV	0	AVT7	20559.3	19087.1	0	0
ANB1	P	ZEV	0	AXL1	678.473	734.736	0	0
ANB1	P	ZEV	0	AXL2	3412.75	3299.34	0	0
ANB1	P	ZEV	0	AYR1	12654.9	10612.9	0	0
ANB1	P	ZEV	0	AYT1	964.323	842.338	0	0
ANB1	P	ZEV	0	AZF1	275.85	292.022	0	0
ANB1	P	ZEV	0	AZR1	17.0131	15.5429	0	0
ANB1	P	ZEV	0	BAG7	42.1374	34.2258	0	0
ANB1	P	ZEV	0	BAP2	377.225	168.087	0	0
ANB1	P	ZEV	0	BAP3	84.7866	60.9287	0	0
ANB1	P	ZEV	0	BAR1	60.368	3229.16	0	0
ANB1	P	ZEV	0	BAS1	1192.48	1139.77	0	0
ANB1	P	ZEV	0	BAT1	24617.4	22712.6	0	0
ANB1	P	ZEV	0	BAT2	1857.18	1790.17	0	0
ANB1	P	ZEV	0	BBC1	37.8284	41.044	0	0
ANB1	P	ZEV	0	BBP1	491.222	478.722	0	0
ANB1	P	ZEV	0	BCD1	895.976	987.102	0	0
ANB1	P	ZEV	0	BCH1	2148.38	2085.51	0	0
ANB1	P	ZEV	0	BCH2	725.008	633.356	0	0
ANB1	P	ZEV	0	BCK1	900.737	932.988	0	0
ANB1	P	ZEV	0	BCK2	2899.34	3087.69	0	0
ANB1	P	ZEV	0	BCP1	1105.87	1158.97	0	0
ANB1	P	ZEV	0	BCS1	1032.96	1160.93	0	0
ANB1	P	ZEV	0	BCY1	3512.95	3112.43	0	0
ANB1	P	ZEV	0	BDF1	1300.62	1298.67	0	0
ANB1	P	ZEV	0	BDF2	2690.4	2435.04	0	0
ANB1	P	ZEV	0	BDH1	13480.4	10103	0	0
ANB1	P	ZEV	0	BDH2	4014	3432.54	0	0
ANB1	P	ZEV	0	BDP1	2898.32	3155.69	0	0
ANB1	P	ZEV	0	BDS1	448.697	376.904	0	0
ANB1	P	ZEV	0	BEM1	704.648	762.105	0	0
ANB1	P	ZEV	0	BEM2	3741.88	3733.06	0	0
ANB1	P	ZEV	0	BEM3	1454.15	1381.2	0	0
ANB1	P	ZEV	0	BEM4	1016.48	915.574	0	0
ANB1	P	ZEV	0	BER1	528.635	498.019	0	0
ANB1	P	ZEV	0	BET1	818.699	806.896	0	0
ANB1	P	ZEV	0	BET2	2154.2	2052.04	0	0
ANB1	P	ZEV	0	BET3	1491.69	1487.02	0	0
ANB1	P	ZEV	0	BET4	858.087	858.103	0	0
ANB1	P	ZEV	0	BET5	872.048	1016.81	0	0
ANB1	P	ZEV	0	BFA1	35.2743	38.0341	0	0
ANB1	P	ZEV	0	BFR1	3735.71	4073.26	0	0
ANB1	P	ZEV	0	BFR2	1089.69	1216.83	0	0
ANB1	P	ZEV	0	BGL2	44875.4	45881.1	0	0
ANB1	P	ZEV	0	BI2	85.2575	72.0086	0	0
ANB1	P	ZEV	0	BI3	41.8319	40.7451	0	0
ANB1	P	ZEV	0	BI4	2.7534	2.24235	0	0
ANB1	P	ZEV	0	BIG1	543.099	568.975	0	0
ANB1	P	ZEV	0	BIK1	131.219	151.271	0	0
ANB1	P	ZEV	0	BIL1	682.794	696.076	0	0
ANB1	P	ZEV	0	BIM1	1179.88	1163.12	0	0
ANB1	P	ZEV	0	BIO2	8231.6	867.131	0	0
ANB1	P	ZEV	0	BIO3	8374.35	338.847	0	0
ANB1	P	ZEV	0	BIO4	11432.7	1188.61	0	0
ANB1	P	ZEV	0	BIO5	8236.31	98.176	0	0
ANB1	P	ZEV	0	BIR1	696.1	755.196	0	0
ANB1	P	ZEV	0	BIT2	475.561	508.787	0	0
ANB1	P	ZEV	0	BIT61	317.277	317.525	0	0
ANB1	P	ZEV	0	BLI1	948.781	1014.3	0	0
ANB1	P	ZEV	0	BLM10	646.824	593.192	0	0
ANB1	P	ZEV	0	BLS1	1037.49	998.999	0	0
ANB1	P	ZEV	0	BMH1	36477	34881.1	0	0
ANB1	P	ZEV	0	BMH2	8864.39	8515.43	0	0
ANB1	P	ZEV	0	BMS1	1290.38	1539.34	0	0
ANB1	P	ZEV	0	BMT2	478.587	571.862	0	0
ANB1	P	ZEV	0	BMT5	336.763	401.206	0	0
ANB1	P	ZEV	0	BMT6	211.624	224.121	0	0
ANB1	P	ZEV	0	BNA1	6383.2	7020.54	0	0
ANB1	P	ZEV	0	BNA2	534.978	441.587	0	0
ANB1	P	ZEV	0	BNA3	7531.7	6578.18	0	0
ANB1	P	ZEV	0	BNA4	2643.64	2585.02	0	0
ANB1	P	ZEV	0	BNA5	6455.37	6234.77	0	0
ANB1	P	ZEV	0	BNA6	7014.52	6589.67	0	0
ANB1	P	ZEV	0	BNA7	1323.76	1353.4	0	0
ANB1	P	ZEV	0	BNI1	4110.78	4111.74	0	0
ANB1	P	ZEV	0	BNI4	1093.88	1314.01	0	0
ANB1	P	ZEV	0	BNI5	2516.85	2601.11	0	0
ANB1	P	ZEV	0	BNR1	398.856	434.27	0	0
ANB1	P	ZEV	0	BNS1	1022.47	837.265	0	0
ANB1	P	ZEV	0	BOI1	2672.64	2605.62	0	0
ANB1	P	ZEV	0	BOI2	2875.29	2756.07	0	0
ANB1	P	ZEV	0	BOP2	295.496	97.0732	0	0
ANB1	P	ZEV	0	BOP3	957.958	1045.67	0	0
ANB1	P	ZEV	0	BOR1	968.323	969.114	0	0
ANB1	P	ZEV	0	BOS1	3293.77	3263.29	0	0
ANB1	P	ZEV	0	BPH1	4383.38	4230.51	0	0
ANB1	P	ZEV	0	BPL1	3010.59	2634.1	0	0
ANB1	P	ZEV	0	BPT1	3088.84	3029.39	0	0
ANB1	P	ZEV	0	BRE1	1885.57	2085.21	0	0
ANB1	P	ZEV	0	BRE2	411.111	432.693	0	0
ANB1	P	ZEV	0	BRE4	4591.4	4920.75	0	0
ANB1	P	ZEV	0	BRE5	1757.12	1856.33	0	0
ANB1	P	ZEV	0	BRF1	2104.75	2202.48	0	0
ANB1	P	ZEV	0	BRL1	323.177	323.01	0	0
ANB1	P	ZEV	0	BRN1	33.9913	36.4388	0	0
ANB1	P	ZEV	0	BRO1	1574.38	1601.6	0	0
ANB1	P	ZEV	0	BRP1	38.6969	38.3541	0	0
ANB1	P	ZEV	0	BRR1	3510.14	3713.82	0	0
ANB1	P	ZEV	0	BRR2	1946.17	2134.57	0	0
ANB1	P	ZEV	0	BRR6	825.338	792.672	0	0
ANB1	P	ZEV	0	BRX1	4730.4	5449.23	0	0
ANB1	P	ZEV	0	BSC1	2.23511	2.38474	0	0
ANB1	P	ZEV	0	BSC2	1158.99	1343.22	0	0
ANB1	P	ZEV	0	BSC3	104.069	128.362	0	0
ANB1	P	ZEV	0	BSC4	51.0322	54.0814	0	0
ANB1	P	ZEV	0	BSC5	30.8869	31.7796	0	0
ANB1	P	ZEV	0	BSC6	1372.25	1384.12	0	0
ANB1	P	ZEV	0	BSD2	671.236	611.537	0	0
ANB1	P	ZEV	0	BSP1	1051.93	1164.01	0	0
ANB1	P	ZEV	0	BST1	508.295	559.402	0	0
ANB1	P	ZEV	0	BTN2	558.015	529.014	0	0
ANB1	P	ZEV	0	BTS1	348.596	347.679	0	0
ANB1	P	ZEV	0	BTT1	286.553	346.639	0	0
ANB1	P	ZEV	0	BUB1	359.122	339.167	0	0
ANB1	P	ZEV	0	BUB2	1838.71	1706.75	0	0
ANB1	P	ZEV	0	BUB3	1469.21	1610.43	0	0
ANB1	P	ZEV	0	BUD13	422.554	409.496	0	0
ANB1	P	ZEV	0	BUD14	1691.23	1969.15	0	0
ANB1	P	ZEV	0	BUD16	641.218	681.252	0	0
ANB1	P	ZEV	0	BUD17	733.078	737.881	0	0
ANB1	P	ZEV	0	BUD19	220.721	221.376	0	0
ANB1	P	ZEV	0	BUD2	325.062	371.148	0	0
ANB1	P	ZEV	0	BUD20	4021.96	4808.99	0	0
ANB1	P	ZEV	0	BUD21	1834.59	2347.9	0	0
ANB1	P	ZEV	0	BUD22	848.173	975.66	0	0
ANB1	P	ZEV	0	BUD23	843.237	897.451	0	0
ANB1	P	ZEV	0	BUD25	2.70166	2.48319	0	0
ANB1	P	ZEV	0	BUD26	16.808	14.3176	0	0
ANB1	P	ZEV	0	BUD27	207.636	256.464	0	0
ANB1	P	ZEV	0	BUD28	155.94	136.81	0	0
ANB1	P	ZEV	0	BUD3	1789.33	1849.93	0	0
ANB1	P	ZEV	0	BUD30	11.6964	10.0521	0	0
ANB1	P	ZEV	0	BUD31	139.144	136.866	0	0
ANB1	P	ZEV	0	BUD32	2878.09	2809.79	0	0
ANB1	P	ZEV	0	BUD4	2472.17	2609.18	0	0
ANB1	P	ZEV	0	BUD5	311.827	328.782	0	0
ANB1	P	ZEV	0	BUD6	814.297	807.491	0	0
ANB1	P	ZEV	0	BUD7	2120.49	2039.94	0	0
ANB1	P	ZEV	0	BUD8	1753.85	1613.45	0	0
ANB1	P	ZEV	0	BUD9	2992.53	3041.13	0	0
ANB1	P	ZEV	0	BUG1	1518.15	1750.08	0	0
ANB1	P	ZEV	0	BUL1	1136.29	1157.45	0	0
ANB1	P	ZEV	0	BUL2	759.304	783.922	0	0
ANB1	P	ZEV	0	BUR2	108.465	134.849	0	0
ANB1	P	ZEV	0	BUR6	3432.36	3612.59	0	0
ANB1	P	ZEV	0	BXI1	14648.9	12224.9	0	0
ANB1	P	ZEV	0	BYE1	521.084	491.53	0	0
ANB1	P	ZEV	0	BZZ1	2483.34	2614.19	0	0
ANB1	P	ZEV	0	CAB1	2011.68	2045.7	0	0
ANB1	P	ZEV	0	CAB2	1061.88	883.265	0	0
ANB1	P	ZEV	0	CAB3	722.279	735.411	0	0
ANB1	P	ZEV	0	CAB4	1602.84	1604.17	0	0
ANB1	P	ZEV	0	CAB5	2410.92	2654.91	0	0
ANB1	P	ZEV	0	CAC2	1580.36	1548.49	0	0
ANB1	P	ZEV	0	CAD1	1700.49	1579.57	0	0
ANB1	P	ZEV	0	CAF120	3134.2	2667.39	0	0
ANB1	P	ZEV	0	CAF130	1666.95	1731.61	0	0
ANB1	P	ZEV	0	CAF16	3441.98	3179.31	0	0
ANB1	P	ZEV	0	CAF20	5843.65	6224.28	0	0
ANB1	P	ZEV	0	CAF4	490.693	521.351	0	0
ANB1	P	ZEV	0	CAF40	3833.94	3598.37	0	0
ANB1	P	ZEV	0	CAJ1	2096.94	2237.42	0	0
ANB1	P	ZEV	0	CAK1	1240.43	1163.5	0	0
ANB1	P	ZEV	0	CAM1	17462.1	16757.7	0	0
ANB1	P	ZEV	0	CAN1	12333.6	258.677	0	0
ANB1	P	ZEV	0	CAP1	3085.74	3264.08	0	0
ANB1	P	ZEV	0	CAP2	8420.3	7622.81	0	0
ANB1	P	ZEV	0	CAR1	1166.59	949.162	0	0
ANB1	P	ZEV	0	CAR2	1546.27	1025.5	0	0
ANB1	P	ZEV	0	CAT2	189.806	172.315	0	0
ANB1	P	ZEV	0	CAT5	2571.54	2812.8	0	0
ANB1	P	ZEV	0	CAT8	1415	1252.86	0	0
ANB1	P	ZEV	0	CAX4	906.282	758.094	0	0
ANB1	P	ZEV	0	CBC2	4409.51	4846.87	0	0
ANB1	P	ZEV	0	CBF1	1554.76	1780.65	0	0
ANB1	P	ZEV	0	CBF2	695.862	702.295	0	0
ANB1	P	ZEV	0	CBF5	3618.25	3585.34	0	0
ANB1	P	ZEV	0	CBK1	1210.55	1165.82	0	0
ANB1	P	ZEV	0	CBP1	946.638	955.364	0	0
ANB1	P	ZEV	0	CBP2	254.345	285.008	0	0
ANB1	P	ZEV	0	CBP3	1648.99	1863.43	0	0
ANB1	P	ZEV	0	CBP4	1592.41	1766.91	0	0
ANB1	P	ZEV	0	CBP6	649.063	679.082	0	0
ANB1	P	ZEV	0	CBR1	27127.5	26573.9	0	0
ANB1	P	ZEV	0	CBS1	564.166	568.036	0	0
ANB1	P	ZEV	0	CBS2	639.242	641.466	0	0
ANB1	P	ZEV	0	CBT1	410.013	543.422	0	0
ANB1	P	ZEV	0	CCA1	968.112	873.443	0	0
ANB1	P	ZEV	0	CCC1	3280.85	4220.33	0	0
ANB1	P	ZEV	0	CCC2	6588.41	3001.95	0	0
ANB1	P	ZEV	0	CCE1	464.508	450.897	0	0
ANB1	P	ZEV	0	CCH1	2802.91	2755.37	0	0
ANB1	P	ZEV	0	CCL1	423.24	488.916	0	0
ANB1	P	ZEV	0	CCM1	547.767	583.875	0	0
ANB1	P	ZEV	0	CCP1	4720.5	5347.18	0	0
ANB1	P	ZEV	0	CCR4	1994.51	1665.19	0	0
ANB1	P	ZEV	0	CCS1	3340.71	3061.63	0	0
ANB1	P	ZEV	0	CCT2	7537.83	8007.9	0	0
ANB1	P	ZEV	0	CCT3	2990.67	3374.14	0	0
ANB1	P	ZEV	0	CCT4	5135.66	6430.52	0	0
ANB1	P	ZEV	0	CCT5	10339.2	10233.9	0	0
ANB1	P	ZEV	0	CCT6	6142.9	6939.73	0	0
ANB1	P	ZEV	0	CCT7	3736.01	3957.25	0	0
ANB1	P	ZEV	0	CCT8	2185.53	2597.44	0	0
ANB1	P	ZEV	0	CCW12	106671	120858	0	0
ANB1	P	ZEV	0	CCW14	43154.9	45243.3	0	0
ANB1	P	ZEV	0	CCZ1	1696.26	1487.18	0	0
ANB1	P	ZEV	0	CDA1	329.381	511.03	0	0
ANB1	P	ZEV	0	CDA2	2.23137	2.25477	0	0
ANB1	P	ZEV	0	CDC1	3033.38	3347.4	0	0
ANB1	P	ZEV	0	CDC10	4981.48	4839.34	0	0
ANB1	P	ZEV	0	CDC11	2784.09	2661.61	0	0
ANB1	P	ZEV	0	CDC12	1678.89	1703.33	0	0
ANB1	P	ZEV	0	CDC123	507.148	520.481	0	0
ANB1	P	ZEV	0	CDC13	118.973	98.3994	0	0
ANB1	P	ZEV	0	CDC14	2064.72	2142.11	0	0
ANB1	P	ZEV	0	CDC15	485.605	426.388	0	0
ANB1	P	ZEV	0	CDC16	1038.76	1044.65	0	0
ANB1	P	ZEV	0	CDC19	80659	95389.7	0	0
ANB1	P	ZEV	0	CDC20	644.882	653.077	0	0
ANB1	P	ZEV	0	CDC21	1147.6	1161.26	0	0
ANB1	P	ZEV	0	CDC23	284.728	271.799	0	0
ANB1	P	ZEV	0	CDC24	928.072	1032.34	0	0
ANB1	P	ZEV	0	CDC25	1342.11	1349.57	0	0
ANB1	P	ZEV	0	CDC26	188.493	177.159	0	0
ANB1	P	ZEV	0	CDC27	961.967	837.038	0	0
ANB1	P	ZEV	0	CDC28	2985.17	2746.92	0	0
ANB1	P	ZEV	0	CDC3	634.09	435.55	0	0
ANB1	P	ZEV	0	CDC31	2229.35	2417.22	0	0
ANB1	P	ZEV	0	CDC33	11268.7	12718.6	0	0
ANB1	P	ZEV	0	CDC34	1447.22	1394.9	0	0
ANB1	P	ZEV	0	CDC36	2521.93	2562.98	0	0
ANB1	P	ZEV	0	CDC37	1418.09	1408.87	0	0
ANB1	P	ZEV	0	CDC39	1613.98	1687.23	0	0
ANB1	P	ZEV	0	CDC4	1824.05	1640.99	0	0
ANB1	P	ZEV	0	CDC40	646.182	697.721	0	0
ANB1	P	ZEV	0	CDC42	8873.91	9925.96	0	0
ANB1	P	ZEV	0	CDC43	1943.01	1848.82	0	0
ANB1	P	ZEV	0	CDC45	1316.6	1450.46	0	0
ANB1	P	ZEV	0	CDC48	23286.5	21968.8	0	0
ANB1	P	ZEV	0	CDC5	1130.31	1267.46	0	0
ANB1	P	ZEV	0	CDC50	2347.39	2562.66	0	0
ANB1	P	ZEV	0	CDC53	1473.33	1376.03	0	0
ANB1	P	ZEV	0	CDC55	1717.01	1619.96	0	0
ANB1	P	ZEV	0	CDC6	264.903	294.477	0	0
ANB1	P	ZEV	0	CDC60	2696.83	2804.65	0	0
ANB1	P	ZEV	0	CDC7	406.423	418.931	0	0
ANB1	P	ZEV	0	CDC73	1703.63	1838.73	0	0
ANB1	P	ZEV	0	CDC8	865.259	828.661	0	0
ANB1	P	ZEV	0	CDC9	1008.76	1071.17	0	0
ANB1	P	ZEV	0	CDD1	2013.69	1715.7	0	0
ANB1	P	ZEV	0	CDH1	1175.8	1170.39	0	0
ANB1	P	ZEV	0	CDS1	6173.65	6023.15	0	0
ANB1	P	ZEV	0	CEF1	473.939	513.765	0	0
ANB1	P	ZEV	0	CEG1	2409.75	2455.32	0	0
ANB1	P	ZEV	0	CEM1	958.701	1032.16	0	0
ANB1	P	ZEV	0	CEP3	289.385	299.006	0	0
ANB1	P	ZEV	0	CET1	648.591	687.314	0	0
ANB1	P	ZEV	0	CEX1	1844.99	1893.14	0	0
ANB1	P	ZEV	0	CFD1	985.559	942.339	0	0
ANB1	P	ZEV	0	CFT1	2771.27	2483.93	0	0
ANB1	P	ZEV	0	CFT2	222.757	266.316	0	0
ANB1	P	ZEV	0	CGI121	901.737	846.955	0	0
ANB1	P	ZEV	0	CGR1	3365.86	3925.33	0	0
ANB1	P	ZEV	0	CHA1	702.336	683.344	0	0
ANB1	P	ZEV	0	CHA4	403.016	381.703	0	0
ANB1	P	ZEV	0	CHC1	6717.98	6599	0	0
ANB1	P	ZEV	0	CHD1	1753.55	1606.05	0	0
ANB1	P	ZEV	0	CHK1	1267.81	1138.45	0	0
ANB1	P	ZEV	0	CHL1	597.18	645.623	0	0
ANB1	P	ZEV	0	CHL4	1400.6	1309.22	0	0
ANB1	P	ZEV	0	CHM7	410.566	429.596	0	0
ANB1	P	ZEV	0	CHO1	19338	15829.5	0	0
ANB1	P	ZEV	0	CHO2	9872.62	9145.21	0	0
ANB1	P	ZEV	0	CHS1	6146.93	5926.01	0	0
ANB1	P	ZEV	0	CHS2	5326.12	5124.8	0	0
ANB1	P	ZEV	0	CHS3	4419.23	4482.29	0	0
ANB1	P	ZEV	0	CHS5	4360.54	4439.78	0	0
ANB1	P	ZEV	0	CHS6	405.447	373.926	0	0
ANB1	P	ZEV	0	CHS7	2403.25	2069.68	0	0
ANB1	P	ZEV	0	CHZ1	6884.78	7070.79	0	0
ANB1	P	ZEV	0	CIA1	2503.28	2622.01	0	0
ANB1	P	ZEV	0	CIA2	758.085	838.075	0	0
ANB1	P	ZEV	0	CIC1	1371.62	1536.91	0	0
ANB1	P	ZEV	0	CIK1	727.716	838.571	0	0
ANB1	P	ZEV	0	CIN1	224.49	232.271	0	0
ANB1	P	ZEV	0	CIN2	1086.53	1069.46	0	0
ANB1	P	ZEV	0	CIN4	341.667	381.492	0	0
ANB1	P	ZEV	0	CIN5	429.673	371.074	0	0
ANB1	P	ZEV	0	CIN8	1012.2	1118.96	0	0
ANB1	P	ZEV	0	CIP1	341.005	388.706	0	0
ANB1	P	ZEV	0	CIR1	3805.37	3956.05	0	0
ANB1	P	ZEV	0	CIR2	2865.03	3850.24	0	0
ANB1	P	ZEV	0	CIS1	430.769	426.691	0	0
ANB1	P	ZEV	0	CIS3	67538.2	56935.6	0	0
ANB1	P	ZEV	0	CIT1	15274.1	14594.3	0	0
ANB1	P	ZEV	0	CIT2	19518.1	15357.1	0	0
ANB1	P	ZEV	0	CIT3	136.405	103.282	0	0
ANB1	P	ZEV	0	CKA1	1553.76	1705.16	0	0
ANB1	P	ZEV	0	CKA2	1676.51	1986.15	0	0
ANB1	P	ZEV	0	CKB1	2904.09	2968.03	0	0
ANB1	P	ZEV	0	CKB2	1843.98	1981.04	0	0
ANB1	P	ZEV	0	CKI1	1466.54	1578.15	0	0
ANB1	P	ZEV	0	CKS1	1700.96	1644.81	0	0
ANB1	P	ZEV	0	CLA4	1637.55	1489.76	0	0
ANB1	P	ZEV	0	CLB1	4850.62	5223.24	0	0
ANB1	P	ZEV	0	CLB2	1128.33	1225.63	0	0
ANB1	P	ZEV	0	CLB3	2216.64	2163.18	0	0
ANB1	P	ZEV	0	CLB4	540.604	567.914	0	0
ANB1	P	ZEV	0	CLB5	1374.89	1462.54	0	0
ANB1	P	ZEV	0	CLB6	345.101	339.927	0	0
ANB1	P	ZEV	0	CLC1	4224.83	4510.11	0	0
ANB1	P	ZEV	0	CLD1	1011.76	1023.66	0	0
ANB1	P	ZEV	0	CLF1	1224.11	1216.38	0	0
ANB1	P	ZEV	0	CLG1	1722.87	1726.19	0	0
ANB1	P	ZEV	0	CLN1	6249.44	6688.5	0	0
ANB1	P	ZEV	0	CLN2	602.779	694.691	0	0
ANB1	P	ZEV	0	CLN3	867.318	772.185	0	0
ANB1	P	ZEV	0	CLP1	979.423	906.235	0	0
ANB1	P	ZEV	0	CLU1	3119.2	3560.23	0	0
ANB1	P	ZEV	0	CMC1	1311.76	1351.16	0	0
ANB1	P	ZEV	0	CMC2	1199.25	1271.19	0	0
ANB1	P	ZEV	0	CMD1	10058.8	9611.1	0	0
ANB1	P	ZEV	0	CMG1	1091.56	1193.47	0	0
ANB1	P	ZEV	0	CMK1	1217.03	1081.54	0	0
ANB1	P	ZEV	0	CMK2	2538.57	2808.94	0	0
ANB1	P	ZEV	0	CMP2	1543.58	1534.3	0	0
ANB1	P	ZEV	0	CMR1	393.113	373.588	0	0
ANB1	P	ZEV	0	CMR2	1083.56	1176.97	0	0
ANB1	P	ZEV	0	CMR3	357.969	346.997	0	0
ANB1	P	ZEV	0	CMS1	465.121	540.515	0	0
ANB1	P	ZEV	0	CNA1	785.22	778.126	0	0
ANB1	P	ZEV	0	CNB1	5547.6	6419.5	0	0
ANB1	P	ZEV	0	CNE1	620.483	605.202	0	0
ANB1	P	ZEV	0	CNL1	1645.85	1677.65	0	0
ANB1	P	ZEV	0	CNM67	962.764	1060.56	0	0
ANB1	P	ZEV	0	CNN1	803.634	857.177	0	0
ANB1	P	ZEV	0	CNS1	1008.95	1193.61	0	0
ANB1	P	ZEV	0	COA1	1491.26	1501.5	0	0
ANB1	P	ZEV	0	COA3	3282.24	3178.16	0	0
ANB1	P	ZEV	0	COA4	3040.44	2766.66	0	0
ANB1	P	ZEV	0	COA6	692.614	704.382	0	0
ANB1	P	ZEV	0	COB	6055.9	5247.45	0	0
ANB1	P	ZEV	0	COF1	16435.7	15487.2	0	0
ANB1	P	ZEV	0	COG1	895.679	814.448	0	0
ANB1	P	ZEV	0	COG2	922.167	1026.79	0	0
ANB1	P	ZEV	0	COG3	2736.02	2711.84	0	0
ANB1	P	ZEV	0	COG4	2287.22	2344.66	0	0
ANB1	P	ZEV	0	COG5	1249.88	1154.35	0	0
ANB1	P	ZEV	0	COG6	557.376	541.293	0	0
ANB1	P	ZEV	0	COG7	518.041	525.604	0	0
ANB1	P	ZEV	0	COG8	697.848	775.209	0	0
ANB1	P	ZEV	0	COM2	1917.79	1911.87	0	0
ANB1	P	ZEV	0	COP1	5746.46	6225.14	0	0
ANB1	P	ZEV	0	COQ1	2857.7	2646.32	0	0
ANB1	P	ZEV	0	COQ10	675.155	632.838	0	0
ANB1	P	ZEV	0	COQ11	2015.14	2142.2	0	0
ANB1	P	ZEV	0	COQ2	5235.06	5906.79	0	0
ANB1	P	ZEV	0	COQ3	781.754	686.538	0	0
ANB1	P	ZEV	0	COQ4	3110.62	2694.85	0	0
ANB1	P	ZEV	0	COQ5	4836.54	4934.86	0	0
ANB1	P	ZEV	0	COQ6	2894.17	2743.41	0	0
ANB1	P	ZEV	0	COQ8	688.992	657.157	0	0
ANB1	P	ZEV	0	COQ9	2775.41	2715.69	0	0
ANB1	P	ZEV	0	COR1	10723.1	13685.6	0	0
ANB1	P	ZEV	0	COS1	2174.1	2586.69	0	0
ANB1	P	ZEV	0	COS10	54.6367	52.8359	0	0
ANB1	P	ZEV	0	COS111	996.87	915.076	0	0
ANB1	P	ZEV	0	COS12	14.6662	73.5602	0	0
ANB1	P	ZEV	0	COS2	10668.2	11039.7	0	0
ANB1	P	ZEV	0	COS3	11118.2	11855.9	0	0
ANB1	P	ZEV	0	COS4	11243.3	10176.8	0	0
ANB1	P	ZEV	0	COS5	3668.48	3401.16	0	0
ANB1	P	ZEV	0	COS6	5092.97	4818.2	0	0
ANB1	P	ZEV	0	COS7	98.6643	118.42	0	0
ANB1	P	ZEV	0	COS8	1021.22	3.67339	0	0
ANB1	P	ZEV	0	COS9	1280.24	1093.41	0	0
ANB1	P	ZEV	0	COT1	12330.2	7680.7	0	0
ANB1	P	ZEV	0	COX1	1148.72	1366.06	0	0
ANB1	P	ZEV	0	COX10	806.935	798.963	0	0
ANB1	P	ZEV	0	COX11	871.088	960.271	0	0
ANB1	P	ZEV	0	COX12	6843.68	7935.8	0	0
ANB1	P	ZEV	0	COX13	18619.9	19851.7	0	0
ANB1	P	ZEV	0	COX14	2328.77	2499.59	0	0
ANB1	P	ZEV	0	COX15	2300.68	2826.95	0	0
ANB1	P	ZEV	0	COX16	1606.93	1526.82	0	0
ANB1	P	ZEV	0	COX17	1924.32	1924	0	0
ANB1	P	ZEV	0	COX18	1140.86	1179.01	0	0
ANB1	P	ZEV	0	COX19	791.75	671.731	0	0
ANB1	P	ZEV	0	COX2	794.167	816.464	0	0
ANB1	P	ZEV	0	COX20	2437.3	2195	0	0
ANB1	P	ZEV	0	COX23	238.739	253.847	0	0
ANB1	P	ZEV	0	COX3	783.745	794.234	0	0
ANB1	P	ZEV	0	COX4	5901.93	7135.29	0	0
ANB1	P	ZEV	0	COX5A	12876.5	14773.1	0	0
ANB1	P	ZEV	0	COX5B	5808.81	5335.89	0	0
ANB1	P	ZEV	0	COX6	5958.19	7982.12	0	0
ANB1	P	ZEV	0	COX7	13539.4	17959.3	0	0
ANB1	P	ZEV	0	COX8	5468.02	6447.42	0	0
ANB1	P	ZEV	0	COX9	11442.9	11248.6	0	0
ANB1	P	ZEV	0	COY1	1606.53	2021.42	0	0
ANB1	P	ZEV	0	CPA1	6329.98	5652.24	0	0
ANB1	P	ZEV	0	CPA2	5366.39	5236.51	0	0
ANB1	P	ZEV	0	CPD1	521	478.479	0	0
ANB1	P	ZEV	0	CPR1	67731.4	72387.9	0	0
ANB1	P	ZEV	0	CPR2	5292.65	5662.81	0	0
ANB1	P	ZEV	0	CPR3	11632.5	13441	0	0
ANB1	P	ZEV	0	CPR4	6969.18	6651.28	0	0
ANB1	P	ZEV	0	CPR5	11204	12254.1	0	0
ANB1	P	ZEV	0	CPR6	9005.22	8122.99	0	0
ANB1	P	ZEV	0	CPR7	972.914	1139.91	0	0
ANB1	P	ZEV	0	CPR8	1767.79	1773.12	0	0
ANB1	P	ZEV	0	CPS1	8989.04	8100.72	0	0
ANB1	P	ZEV	0	CPT1	8842.22	9079.31	0	0
ANB1	P	ZEV	0	CRC1	117.401	86.9761	0	0
ANB1	P	ZEV	0	CRD1	1652.52	1468.31	0	0
ANB1	P	ZEV	0	CRF1	105.187	81.5775	0	0
ANB1	P	ZEV	0	CRG1	525.387	530.783	0	0
ANB1	P	ZEV	0	CRH1	14360.6	14718.8	0	0
ANB1	P	ZEV	0	CRM1	1967.57	1884.22	0	0
ANB1	P	ZEV	0	CRN1	3051.96	3264.89	0	0
ANB1	P	ZEV	0	CRP1	3689.07	3697.12	0	0
ANB1	P	ZEV	0	CRR1	534.61	357.026	0	0
ANB1	P	ZEV	0	CRS5	1461.7	1503.36	0	0
ANB1	P	ZEV	0	CRT10	1819.38	1915.06	0	0
ANB1	P	ZEV	0	CRZ1	1144.13	1168.22	0	0
ANB1	P	ZEV	0	CSC1	3548.73	3491.2	0	0
ANB1	P	ZEV	0	CSE1	3891.65	4228.27	0	0
ANB1	P	ZEV	0	CSE2	484.388	466.537	0	0
ANB1	P	ZEV	0	CSE4	407.797	453.689	0	0
ANB1	P	ZEV	0	CSF1	1744.77	1873.26	0	0
ANB1	P	ZEV	0	CSG2	12538.9	12023.6	0	0
ANB1	P	ZEV	0	CSH1	1871.07	1905	0	0
ANB1	P	ZEV	0	CSI1	470.585	499.663	0	0
ANB1	P	ZEV	0	CSI2	725.465	763.846	0	0
ANB1	P	ZEV	0	CSL4	2828.95	2804.03	0	0
ANB1	P	ZEV	0	CSM1	2590	2582.95	0	0
ANB1	P	ZEV	0	CSM2	207.573	217.923	0	0
ANB1	P	ZEV	0	CSM3	1608.87	1415.4	0	0
ANB1	P	ZEV	0	CSM4	6.92585	4.01731	0	0
ANB1	P	ZEV	0	CSN9	828.429	923.956	0	0
ANB1	P	ZEV	0	CSR1	2543.12	2455.64	0	0
ANB1	P	ZEV	0	CSR2	197.482	169.358	0	0
ANB1	P	ZEV	0	CSS1	60764.1	60268.3	0	0
ANB1	P	ZEV	0	CSS3	977.849	1038.61	0	0
ANB1	P	ZEV	0	CST26	468.223	539.985	0	0
ANB1	P	ZEV	0	CST6	1484.03	1463.92	0	0
ANB1	P	ZEV	0	CST9	448.365	426.513	0	0
ANB1	P	ZEV	0	CTA1	172.648	163.593	0	0
ANB1	P	ZEV	0	CTF13	11.52	14.1754	0	0
ANB1	P	ZEV	0	CTF18	638.193	669.925	0	0
ANB1	P	ZEV	0	CTF19	287.129	328.301	0	0
ANB1	P	ZEV	0	CTF3	859.148	829.849	0	0
ANB1	P	ZEV	0	CTF4	2230.87	2100.34	0	0
ANB1	P	ZEV	0	CTF8	1674.14	1762.33	0	0
ANB1	P	ZEV	0	CTH1	879.17	955.442	0	0
ANB1	P	ZEV	0	CTI6	1780.66	1735.91	0	0
ANB1	P	ZEV	0	CTK1	844.117	935.846	0	0
ANB1	P	ZEV	0	CTK2	836.987	823.136	0	0
ANB1	P	ZEV	0	CTK3	797.034	774.212	0	0
ANB1	P	ZEV	0	CTL1	1025.81	959.927	0	0
ANB1	P	ZEV	0	CTM1	335.769	334.187	0	0
ANB1	P	ZEV	0	CTO1	430.391	462.839	0	0
ANB1	P	ZEV	0	CTP1	3848.52	3498.64	0	0
ANB1	P	ZEV	0	CTR1	883.093	678.92	0	0
ANB1	P	ZEV	0	CTR2	3165.23	2530.8	0	0
ANB1	P	ZEV	0	CTR3	99.8673	113.586	0	0
ANB1	P	ZEV	0	CTR86	493.762	500.571	0	0
ANB1	P	ZEV	0	CTR9	2144.59	2304.06	0	0
ANB1	P	ZEV	0	CTS1	33581.3	36796	0	0
ANB1	P	ZEV	0	CTS2	396.58	428.05	0	0
ANB1	P	ZEV	0	CTT1	6076.2	6922.95	0	0
ANB1	P	ZEV	0	CUE1	4418.34	4422.38	0	0
ANB1	P	ZEV	0	CUE2	579.163	603.84	0	0
ANB1	P	ZEV	0	CUE3	564.16	537.043	0	0
ANB1	P	ZEV	0	CUE4	4526.94	4428.71	0	0
ANB1	P	ZEV	0	CUE5	3047.69	3258.12	0	0
ANB1	P	ZEV	0	CUL3	742.614	774.933	0	0
ANB1	P	ZEV	0	CUP1-1	35965.6	34524.1	0	0
ANB1	P	ZEV	0	CUP1-2	35481.7	33750.6	0	0
ANB1	P	ZEV	0	CUP2	2498	2439.97	0	0
ANB1	P	ZEV	0	CUP9	3944.08	4295.61	0	0
ANB1	P	ZEV	0	CUR1	1149.68	1125.31	0	0
ANB1	P	ZEV	0	CUS1	797.034	833.574	0	0
ANB1	P	ZEV	0	CUS2	1081.79	1140.45	0	0
ANB1	P	ZEV	0	CUZ1	2649.03	2731.18	0	0
ANB1	P	ZEV	0	CWC15	472.675	506.971	0	0
ANB1	P	ZEV	0	CWC2	454.459	566.314	0	0
ANB1	P	ZEV	0	CWC21	1176.14	1191.34	0	0
ANB1	P	ZEV	0	CWC22	992.559	934.655	0	0
ANB1	P	ZEV	0	CWC23	226.267	244.587	0	0
ANB1	P	ZEV	0	CWC24	614.982	626.572	0	0
ANB1	P	ZEV	0	CWC25	128.653	133.766	0	0
ANB1	P	ZEV	0	CWC27	1656.65	1633.32	0	0
ANB1	P	ZEV	0	CWH41	2622.74	2867.51	0	0
ANB1	P	ZEV	0	CWH43	4762.35	4413.14	0	0
ANB1	P	ZEV	0	CWP1	558.165	333.108	0	0
ANB1	P	ZEV	0	CWP2	85312	79548.1	0	0
ANB1	P	ZEV	0	CYB2	3251.85	4254.78	0	0
ANB1	P	ZEV	0	CYB5	2513.08	3731.87	0	0
ANB1	P	ZEV	0	CYC1	6491.78	13725.7	0	0
ANB1	P	ZEV	0	CYC2	1584.31	1487.43	0	0
ANB1	P	ZEV	0	CYC3	2406.06	2600.71	0	0
ANB1	P	ZEV	0	CYC7	578.848	494.817	0	0
ANB1	P	ZEV	0	CYC8	4924.8	4838.25	0	0
ANB1	P	ZEV	0	CYK3	831.365	934.418	0	0
ANB1	P	ZEV	0	CYM1	576.694	628.818	0	0
ANB1	P	ZEV	0	CYR1	2923.85	2913.01	0	0
ANB1	P	ZEV	0	CYS3	40611.7	33865	0	0
ANB1	P	ZEV	0	CYS4	12832.4	11274.8	0	0
ANB1	P	ZEV	0	CYT1	6419.73	8675.75	0	0
ANB1	P	ZEV	0	CYT2	2302.05	2144.61	0	0
ANB1	P	ZEV	0	DAD1	423.871	350.219	0	0
ANB1	P	ZEV	0	DAD2	523.231	492.714	0	0
ANB1	P	ZEV	0	DAD3	376.281	386.104	0	0
ANB1	P	ZEV	0	DAD4	5226.98	4777.09	0	0
ANB1	P	ZEV	0	DAK1	5826.22	5480.49	0	0
ANB1	P	ZEV	0	DAK2	33.4718	36.4707	0	0
ANB1	P	ZEV	0	DAL1	430.616	443.947	0	0
ANB1	P	ZEV	0	DAL2	1501.5	1647.05	0	0
ANB1	P	ZEV	0	DAL3	8250.24	8045.84	0	0
ANB1	P	ZEV	0	DAL4	777.753	794.165	0	0
ANB1	P	ZEV	0	DAL5	1987.41	1603.73	0	0
ANB1	P	ZEV	0	DAL7	2019.68	2266.85	0	0
ANB1	P	ZEV	0	DAL80	2532.9	2617.41	0	0
ANB1	P	ZEV	0	DAL81	2213.55	2403.55	0	0
ANB1	P	ZEV	0	DAL82	950.653	934.198	0	0
ANB1	P	ZEV	0	DAM1	1485.72	1347.27	0	0
ANB1	P	ZEV	0	DAN1	5.12407	6.20035	0	0
ANB1	P	ZEV	0	DAN4	680.317	679.044	0	0
ANB1	P	ZEV	0	DAP1	1079.2	887.418	0	0
ANB1	P	ZEV	0	DAP2	5286.6	5410.81	0	0
ANB1	P	ZEV	0	DAS1	1137.68	879.854	0	0
ANB1	P	ZEV	0	DAS2	269.092	281.965	0	0
ANB1	P	ZEV	0	DAT1	1483.81	1741.59	0	0
ANB1	P	ZEV	0	DBF2	1858.05	1981.46	0	0
ANB1	P	ZEV	0	DBF20	458.509	499.565	0	0
ANB1	P	ZEV	0	DBF4	552.632	617.576	0	0
ANB1	P	ZEV	0	DBP1	148.857	134.549	0	0
ANB1	P	ZEV	0	DBP10	932.365	1029.71	0	0
ANB1	P	ZEV	0	DBP2	1709.53	1862.37	0	0
ANB1	P	ZEV	0	DBP3	2114.09	2329.09	0	0
ANB1	P	ZEV	0	DBP5	5112.51	5292.32	0	0
ANB1	P	ZEV	0	DBP6	484.359	493.525	0	0
ANB1	P	ZEV	0	DBP7	689.284	780.33	0	0
ANB1	P	ZEV	0	DBP8	1299.42	1529.03	0	0
ANB1	P	ZEV	0	DBP9	827.933	1007.46	0	0
ANB1	P	ZEV	0	DBR1	652.776	648.124	0	0
ANB1	P	ZEV	0	DCC1	543.018	512.224	0	0
ANB1	P	ZEV	0	DCD1	1105.57	1210.7	0	0
ANB1	P	ZEV	0	DCG1	250.109	283.167	0	0
ANB1	P	ZEV	0	DCI1	197.144	220.366	0	0
ANB1	P	ZEV	0	DCK1	1344.42	1291.79	0	0
ANB1	P	ZEV	0	DCN1	606.369	570.527	0	0
ANB1	P	ZEV	0	DCP1	1274.8	1519.04	0	0
ANB1	P	ZEV	0	DCP2	2509.04	2529.09	0	0
ANB1	P	ZEV	0	DCR2	1062.38	1103.59	0	0
ANB1	P	ZEV	0	DCS1	1616.64	1585.7	0	0
ANB1	P	ZEV	0	DCS2	5270.06	4837.1	0	0
ANB1	P	ZEV	0	DCV1	30.5219	31.5961	0	0
ANB1	P	ZEV	0	DCW1	6915.5	7060.43	0	0
ANB1	P	ZEV	0	DDC1	325.386	346.107	0	0
ANB1	P	ZEV	0	DDI1	2177.48	1962.6	0	0
ANB1	P	ZEV	0	DDI2	32.3218	34.4237	0	0
ANB1	P	ZEV	0	DDI3	34.5087	39.9383	0	0
ANB1	P	ZEV	0	DDP1	2562.16	2864.9	0	0
ANB1	P	ZEV	0	DDR2	44874.6	29629.2	0	0
ANB1	P	ZEV	0	DDR48	67033.7	69425.2	0	0
ANB1	P	ZEV	0	DED1	2084.38	2147.59	0	0
ANB1	P	ZEV	0	DED81	15290.1	15460.5	0	0
ANB1	P	ZEV	0	DEF1	3124.22	2972.34	0	0
ANB1	P	ZEV	0	DEG1	2340.93	2655.76	0	0
ANB1	P	ZEV	0	DEP1	762.58	783.263	0	0
ANB1	P	ZEV	0	DER1	657.715	807.701	0	0
ANB1	P	ZEV	0	DET1	1512.39	1836.11	0	0
ANB1	P	ZEV	0	DFG10	1337.15	1373.07	0	0
ANB1	P	ZEV	0	DFG16	82.9587	87.1185	0	0
ANB1	P	ZEV	0	DFG5	5936.82	6172.72	0	0
ANB1	P	ZEV	0	DFM1	3429.12	3245.38	0	0
ANB1	P	ZEV	0	DFR1	2005.36	2053.18	0	0
ANB1	P	ZEV	0	DGA1	1708.82	1573.79	0	0
ANB1	P	ZEV	0	DGK1	3577.14	3630.43	0	0
ANB1	P	ZEV	0	DGR2	767.785	774.023	0	0
ANB1	P	ZEV	0	DHH1	1020.23	1069.85	0	0
ANB1	P	ZEV	0	DHR2	543.796	650.361	0	0
ANB1	P	ZEV	0	DIA1	2448.13	2973.56	0	0
ANB1	P	ZEV	0	DIA2	1064.21	985.858	0	0
ANB1	P	ZEV	0	DIA3	725.634	628.251	0	0
ANB1	P	ZEV	0	DIA4	481.247	500.182	0	0
ANB1	P	ZEV	0	DIB1	1376.08	1485.23	0	0
ANB1	P	ZEV	0	DIC1	5439.05	6172.8	0	0
ANB1	P	ZEV	0	DID2	1243.19	1298.93	0	0
ANB1	P	ZEV	0	DID4	2193.04	2227.77	0	0
ANB1	P	ZEV	0	DIE2	758.808	755.543	0	0
ANB1	P	ZEV	0	DIF1	1716.93	1503.71	0	0
ANB1	P	ZEV	0	DIG1	1516.03	1401.69	0	0
ANB1	P	ZEV	0	DIG2	1000.79	956.654	0	0
ANB1	P	ZEV	0	DIM1	2642.47	2940.65	0	0
ANB1	P	ZEV	0	DIN7	959.12	666.819	0	0
ANB1	P	ZEV	0	DIP2	2100.23	2410.37	0	0
ANB1	P	ZEV	0	DIP5	31.7387	20.2118	0	0
ANB1	P	ZEV	0	DIS3	2243.51	2578.91	0	0
ANB1	P	ZEV	0	DIT1	318.943	344.054	0	0
ANB1	P	ZEV	0	DIT2	156.799	134.356	0	0
ANB1	P	ZEV	0	DJP1	1077.13	1164.1	0	0
ANB1	P	ZEV	0	DLD1	5420.16	4537.69	0	0
ANB1	P	ZEV	0	DLD2	3238.16	3150.21	0	0
ANB1	P	ZEV	0	DLD3	19650.2	17252.8	0	0
ANB1	P	ZEV	0	DLS1	1546.72	1547.78	0	0
ANB1	P	ZEV	0	DLT1	2398.94	2333.9	0	0
ANB1	P	ZEV	0	DMA1	4546.92	4228.07	0	0
ANB1	P	ZEV	0	DMA2	3561.85	1735.61	0	0
ANB1	P	ZEV	0	DMC1	96.7986	100.168	0	0
ANB1	P	ZEV	0	DML1	1237.18	1460.15	0	0
ANB1	P	ZEV	0	DNA2	952.103	916.079	0	0
ANB1	P	ZEV	0	DNF1	3658.03	3554.91	0	0
ANB1	P	ZEV	0	DNF2	1801.62	1758.54	0	0
ANB1	P	ZEV	0	DNF3	2548.61	2942.13	0	0
ANB1	P	ZEV	0	DNL4	275.909	261.321	0	0
ANB1	P	ZEV	0	DNM1	1539.27	1647.55	0	0
ANB1	P	ZEV	0	DOA1	2668.04	2616.24	0	0
ANB1	P	ZEV	0	DOA4	673.448	671.748	0	0
ANB1	P	ZEV	0	DOC1	83.0294	68.0306	0	0
ANB1	P	ZEV	0	DOG1	71.6369	69.8006	0	0
ANB1	P	ZEV	0	DOG2	538.909	514.37	0	0
ANB1	P	ZEV	0	DOM34	947.218	1013.39	0	0
ANB1	P	ZEV	0	DON1	398.691	438.379	0	0
ANB1	P	ZEV	0	DOP1	3356.44	3310.03	0	0
ANB1	P	ZEV	0	DOS2	2872.28	3042.87	0	0
ANB1	P	ZEV	0	DOT1	547.79	542.015	0	0
ANB1	P	ZEV	0	DOT5	959.319	989.74	0	0
ANB1	P	ZEV	0	DOT6	8474.78	6713.77	0	0
ANB1	P	ZEV	0	DPB11	1215	1221.4	0	0
ANB1	P	ZEV	0	DPB2	704.544	797.589	0	0
ANB1	P	ZEV	0	DPB3	643.593	705.734	0	0
ANB1	P	ZEV	0	DPB4	1562.72	1633.34	0	0
ANB1	P	ZEV	0	DPH1	912.397	908.183	0	0
ANB1	P	ZEV	0	DPH2	3481.18	4179.27	0	0
ANB1	P	ZEV	0	DPH5	6444.65	7207.98	0	0
ANB1	P	ZEV	0	DPH6	453.391	498.969	0	0
ANB1	P	ZEV	0	DPL1	7588.87	7433.97	0	0
ANB1	P	ZEV	0	DPM1	19169.1	19050.8	0	0
ANB1	P	ZEV	0	DPP1	7445.39	7192.94	0	0
ANB1	P	ZEV	0	DPS1	7646.44	7211.96	0	0
ANB1	P	ZEV	0	DRE2	1085.69	1200.07	0	0
ANB1	P	ZEV	0	DRN1	1304.71	1282.33	0	0
ANB1	P	ZEV	0	DRS1	1015.45	1252.17	0	0
ANB1	P	ZEV	0	DRS2	1972.08	2120.65	0	0
ANB1	P	ZEV	0	DSC2	384.95	327.203	0	0
ANB1	P	ZEV	0	DSC3	725.966	752.194	0	0
ANB1	P	ZEV	0	DSD1	1742.68	1818.05	0	0
ANB1	P	ZEV	0	DSE1	7714.93	8642.51	0	0
ANB1	P	ZEV	0	DSE2	33581.3	34369.8	0	0
ANB1	P	ZEV	0	DSE3	856.193	855.133	0	0
ANB1	P	ZEV	0	DSE4	26294.8	26163.5	0	0
ANB1	P	ZEV	0	DSF1	134.415	115.766	0	0
ANB1	P	ZEV	0	DSF2	1112.6	1030.22	0	0
ANB1	P	ZEV	0	DSK2	4663.65	4326.12	0	0
ANB1	P	ZEV	0	DSL1	594.672	547.772	0	0
ANB1	P	ZEV	0	DSN1	1430.93	1566.9	0	0
ANB1	P	ZEV	0	DSS1	1013.22	1038.62	0	0
ANB1	P	ZEV	0	DSS4	1252.28	1143.5	0	0
ANB1	P	ZEV	0	DST1	875.809	1034.98	0	0
ANB1	P	ZEV	0	DTD1	1474.3	1362.45	0	0
ANB1	P	ZEV	0	DTR1	62.009	64.7374	0	0
ANB1	P	ZEV	0	DUF1	3020.47	2891.43	0	0
ANB1	P	ZEV	0	DUG1	25764.4	22424.3	0	0
ANB1	P	ZEV	0	DUG2	1056.75	1116.25	0	0
ANB1	P	ZEV	0	DUG3	535.81	526.525	0	0
ANB1	P	ZEV	0	DUN1	1420.03	1587.28	0	0
ANB1	P	ZEV	0	DUO1	372.824	409.183	0	0
ANB1	P	ZEV	0	DUR1,2	6544.89	7302.52	0	0
ANB1	P	ZEV	0	DUR3	3713.03	2327.64	0	0
ANB1	P	ZEV	0	DUS1	3025.79	3908.68	0	0
ANB1	P	ZEV	0	DUS3	1160.41	1213.35	0	0
ANB1	P	ZEV	0	DUS4	942.466	896.437	0	0
ANB1	P	ZEV	0	DUT1	2970.99	2930.1	0	0
ANB1	P	ZEV	0	DXO1	901.162	1039.88	0	0
ANB1	P	ZEV	0	DYN1	4052.72	3625.31	0	0
ANB1	P	ZEV	0	DYN2	3130.02	2964.16	0	0
ANB1	P	ZEV	0	DYN3	634.508	556.646	0	0
ANB1	P	ZEV	0	DYS1	5966.7	5441.78	0	0
ANB1	P	ZEV	0	EAF1	367.159	365.576	0	0
ANB1	P	ZEV	0	EAF3	2330.65	2256.8	0	0
ANB1	P	ZEV	0	EAF5	275.517	274.184	0	0
ANB1	P	ZEV	0	EAF6	1435.43	1508.52	0	0
ANB1	P	ZEV	0	EAF7	867.679	876.922	0	0
ANB1	P	ZEV	0	EAP1	899.012	871.164	0	0
ANB1	P	ZEV	0	EAR1	598.757	590.48	0	0
ANB1	P	ZEV	0	EBP2	955.05	1189.86	0	0
ANB1	P	ZEV	0	EBS1	700.506	804.277	0	0
ANB1	P	ZEV	0	ECI1	1040.1	1151.85	0	0
ANB1	P	ZEV	0	ECL1	911.911	656.487	0	0
ANB1	P	ZEV	0	ECM1	1193	1330.78	0	0
ANB1	P	ZEV	0	ECM10	323.661	348.086	0	0
ANB1	P	ZEV	0	ECM11	4.42055	6.47133	0	0
ANB1	P	ZEV	0	ECM12	34.7062	33.0682	0	0
ANB1	P	ZEV	0	ECM13	346.575	333.875	0	0
ANB1	P	ZEV	0	ECM14	7520.79	8278.04	0	0
ANB1	P	ZEV	0	ECM15	14695.4	13144.9	0	0
ANB1	P	ZEV	0	ECM16	1357.27	1396.55	0	0
ANB1	P	ZEV	0	ECM18	54.755	56.5632	0	0
ANB1	P	ZEV	0	ECM19	928.979	880.753	0	0
ANB1	P	ZEV	0	ECM2	141.87	137.813	0	0
ANB1	P	ZEV	0	ECM21	829.041	714.35	0	0
ANB1	P	ZEV	0	ECM22	1015.14	959.076	0	0
ANB1	P	ZEV	0	ECM23	9.28369	9.06143	0	0
ANB1	P	ZEV	0	ECM25	1361.57	1527.08	0	0
ANB1	P	ZEV	0	ECM27	310.456	273.159	0	0
ANB1	P	ZEV	0	ECM29	842.53	830.626	0	0
ANB1	P	ZEV	0	ECM3	5049.93	4617.65	0	0
ANB1	P	ZEV	0	ECM30	2039.2	2167.83	0	0
ANB1	P	ZEV	0	ECM31	977.432	877.001	0	0
ANB1	P	ZEV	0	ECM32	795.024	760.648	0	0
ANB1	P	ZEV	0	ECM33	65042.9	82880.9	0	0
ANB1	P	ZEV	0	ECM34	5.86941	5.42394	0	0
ANB1	P	ZEV	0	ECM38	4368.25	4407.58	0	0
ANB1	P	ZEV	0	ECM4	1394.65	1245.58	0	0
ANB1	P	ZEV	0	ECM5	1001.98	950.025	0	0
ANB1	P	ZEV	0	ECM7	705.602	709.394	0	0
ANB1	P	ZEV	0	ECM8	16.1507	15.0141	0	0
ANB1	P	ZEV	0	ECM9	554.683	466.325	0	0
ANB1	P	ZEV	0	ECO1	245.107	305.884	0	0
ANB1	P	ZEV	0	ECT1	1694.69	1727.84	0	0
ANB1	P	ZEV	0	EDC1	98.7179	90.5305	0	0
ANB1	P	ZEV	0	EDC2	5423.72	4962.93	0	0
ANB1	P	ZEV	0	EDC3	1986.39	1995	0	0
ANB1	P	ZEV	0	EDE1	7899.08	7241.53	0	0
ANB1	P	ZEV	0	EDS1	919.54	886.239	0	0
ANB1	P	ZEV	0	EEB1	11726.4	14295.8	0	0
ANB1	P	ZEV	0	EFB1	44560.3	49371.5	0	0
ANB1	P	ZEV	0	EFG1	382.448	446.423	0	0
ANB1	P	ZEV	0	EFM1	412.364	450.124	0	0
ANB1	P	ZEV	0	EFM2	195.984	219.774	0	0
ANB1	P	ZEV	0	EFM3	1150.29	1267.07	0	0
ANB1	P	ZEV	0	EFM4	1242.64	1430.4	0	0
ANB1	P	ZEV	0	EFM5	2950.51	3043.81	0	0
ANB1	P	ZEV	0	EFM6	139.204	147.406	0	0
ANB1	P	ZEV	0	EFR3	990.612	1078.26	0	0
ANB1	P	ZEV	0	EFT1	60305.8	65274.2	0	0
ANB1	P	ZEV	0	EFT2	65997.6	70929.3	0	0
ANB1	P	ZEV	0	EGD1	19353.8	19730.9	0	0
ANB1	P	ZEV	0	EGD2	38703.7	37772.8	0	0
ANB1	P	ZEV	0	EGH1	704.142	697.497	0	0
ANB1	P	ZEV	0	EGO4	1419.16	1131.98	0	0
ANB1	P	ZEV	0	EGT2	31492.9	31766.2	0	0
ANB1	P	ZEV	0	EHD3	471.148	502.169	0	0
ANB1	P	ZEV	0	EHT1	6225.06	6702.82	0	0
ANB1	P	ZEV	0	EIS1	1223.14	1138.84	0	0
ANB1	P	ZEV	0	EKI1	522.12	470.355	0	0
ANB1	P	ZEV	0	ELA1	153.559	187.554	0	0
ANB1	P	ZEV	0	ELC1	1444.3	1384.11	0	0
ANB1	P	ZEV	0	ELF1	7185.05	8533.04	0	0
ANB1	P	ZEV	0	ELG1	1885.22	1996.29	0	0
ANB1	P	ZEV	0	ELM1	992.874	1110.62	0	0
ANB1	P	ZEV	0	ELO1	6060.76	5750.08	0	0
ANB1	P	ZEV	0	ELO2	8688.25	10201.4	0	0
ANB1	P	ZEV	0	ELO3	12015.2	13214	0	0
ANB1	P	ZEV	0	ELP2	1429.35	1550.46	0	0
ANB1	P	ZEV	0	ELP3	2213.46	2509.4	0	0
ANB1	P	ZEV	0	ELP4	1798.84	1692.99	0	0
ANB1	P	ZEV	0	ELP6	845.266	856.096	0	0
ANB1	P	ZEV	0	EMC1	3206.61	3521.66	0	0
ANB1	P	ZEV	0	EMC10	1532.75	1555.27	0	0
ANB1	P	ZEV	0	EMC2	1254.73	1343.68	0	0
ANB1	P	ZEV	0	EMC3	5585.35	5675.26	0	0
ANB1	P	ZEV	0	EMC4	4072.03	4043.14	0	0
ANB1	P	ZEV	0	EMC5	3225.48	3269.68	0	0
ANB1	P	ZEV	0	EMC6	2645.21	2461.54	0	0
ANB1	P	ZEV	0	EMG1	2532.24	3172.72	0	0
ANB1	P	ZEV	0	EMI1	1477.72	1431.05	0	0
ANB1	P	ZEV	0	EMI2	3539.01	2570.58	0	0
ANB1	P	ZEV	0	EMP24	27038.1	26039.2	0	0
ANB1	P	ZEV	0	EMP46	517.764	516.191	0	0
ANB1	P	ZEV	0	EMP47	1287.03	1230.73	0	0
ANB1	P	ZEV	0	EMP65	1072.01	1073.36	0	0
ANB1	P	ZEV	0	EMP70	4593.31	5212.01	0	0
ANB1	P	ZEV	0	EMW1	1756.18	1788.48	0	0
ANB1	P	ZEV	0	ENA1	7239.54	5867.07	0	0
ANB1	P	ZEV	0	ENA2	9549.72	10201.7	0	0
ANB1	P	ZEV	0	ENA5	2957.04	2987.34	0	0
ANB1	P	ZEV	0	ENB1	2136.43	516.615	0	0
ANB1	P	ZEV	0	END3	2291.62	2616.84	0	0
ANB1	P	ZEV	0	ENO1	42910.1	52089.1	0	0
ANB1	P	ZEV	0	ENO2	70288.3	102820	0	0
ANB1	P	ZEV	0	ENP1	808.59	930.84	0	0
ANB1	P	ZEV	0	ENP2	554.182	732.568	0	0
ANB1	P	ZEV	0	ENT1	2143.11	2209.33	0	0
ANB1	P	ZEV	0	ENT2	2139.25	2173.45	0	0
ANB1	P	ZEV	0	ENT3	1409.2	1425.67	0	0
ANB1	P	ZEV	0	ENT4	670.896	571.744	0	0
ANB1	P	ZEV	0	ENT5	2749.58	2963.47	0	0
ANB1	P	ZEV	0	ENV10	1572.13	1492.54	0	0
ANB1	P	ZEV	0	ENV11	711.134	748.515	0	0
ANB1	P	ZEV	0	ENV7	1109.13	1165.37	0	0
ANB1	P	ZEV	0	ENV9	5133.78	5062.42	0	0
ANB1	P	ZEV	0	EOS1	1581.97	1453.37	0	0
ANB1	P	ZEV	0	EPL1	965.296	1011.45	0	0
ANB1	P	ZEV	0	EPO1	1596.22	1671.78	0	0
ANB1	P	ZEV	0	EPS1	2096.16	2002.02	0	0
ANB1	P	ZEV	0	EPT1	3584.48	3682.38	0	0
ANB1	P	ZEV	0	ERB1	3648.48	4190.59	0	0
ANB1	P	ZEV	0	ERC1	272.578	299.228	0	0
ANB1	P	ZEV	0	ERD1	1209.22	1144.74	0	0
ANB1	P	ZEV	0	ERD2	14699.8	13566.1	0	0
ANB1	P	ZEV	0	ERF2	1626.64	1598.24	0	0
ANB1	P	ZEV	0	ERG1	9760.08	9434.92	0	0
ANB1	P	ZEV	0	ERG10	19240.9	19326.1	0	0
ANB1	P	ZEV	0	ERG11	21335.5	25913.8	0	0
ANB1	P	ZEV	0	ERG12	1428.57	1400.11	0	0
ANB1	P	ZEV	0	ERG13	13618.3	12966.2	0	0
ANB1	P	ZEV	0	ERG2	28586.7	25858.4	0	0
ANB1	P	ZEV	0	ERG20	25367.4	26875.6	0	0
ANB1	P	ZEV	0	ERG24	6682.77	7358.61	0	0
ANB1	P	ZEV	0	ERG25	65346.6	63589.6	0	0
ANB1	P	ZEV	0	ERG26	10479.1	10207.7	0	0
ANB1	P	ZEV	0	ERG27	12663.1	11434.5	0	0
ANB1	P	ZEV	0	ERG28	6518.81	6042.3	0	0
ANB1	P	ZEV	0	ERG29	1404.58	1392.23	0	0
ANB1	P	ZEV	0	ERG3	34064	29676.9	0	0
ANB1	P	ZEV	0	ERG4	26805.2	26968.9	0	0
ANB1	P	ZEV	0	ERG5	9949	10200.9	0	0
ANB1	P	ZEV	0	ERG6	6841.35	6897.68	0	0
ANB1	P	ZEV	0	ERG7	5989.86	7538.86	0	0
ANB1	P	ZEV	0	ERG8	6183.66	6606.15	0	0
ANB1	P	ZEV	0	ERG9	9195.17	8651.83	0	0
ANB1	P	ZEV	0	ERJ5	2222.51	2260.5	0	0
ANB1	P	ZEV	0	ERO1	2252.71	2029.16	0	0
ANB1	P	ZEV	0	ERP1	6394.17	6453.56	0	0
ANB1	P	ZEV	0	ERP2	1535.62	1582.42	0	0
ANB1	P	ZEV	0	ERP3	3331.08	3079.21	0	0
ANB1	P	ZEV	0	ERP4	1149.57	1064.57	0	0
ANB1	P	ZEV	0	ERP5	4646.36	4912.77	0	0
ANB1	P	ZEV	0	ERP6	2120.9	2307.97	0	0
ANB1	P	ZEV	0	ERR1	247.15	217.251	0	0
ANB1	P	ZEV	0	ERR2	270.056	240.213	0	0
ANB1	P	ZEV	0	ERR3	51.6273	55.4192	0	0
ANB1	P	ZEV	0	ERS1	2124.59	1925.58	0	0
ANB1	P	ZEV	0	ERT1	555.624	536.154	0	0
ANB1	P	ZEV	0	ERV1	1178.3	1209.97	0	0
ANB1	P	ZEV	0	ERV14	6045.81	5226.04	0	0
ANB1	P	ZEV	0	ERV15	1052.4	1115.88	0	0
ANB1	P	ZEV	0	ERV2	3114.36	3346.89	0	0
ANB1	P	ZEV	0	ERV25	8085.07	7639.65	0	0
ANB1	P	ZEV	0	ERV29	5091.36	4426.25	0	0
ANB1	P	ZEV	0	ERV41	5454.68	5176.74	0	0
ANB1	P	ZEV	0	ERV46	9293.97	9681.26	0	0
ANB1	P	ZEV	0	ESA1	1768.78	1808.51	0	0
ANB1	P	ZEV	0	ESBP6	2384.28	2317.74	0	0
ANB1	P	ZEV	0	ESC1	1521.48	1489.78	0	0
ANB1	P	ZEV	0	ESC2	256.683	286.159	0	0
ANB1	P	ZEV	0	ESC8	681.498	776.534	0	0
ANB1	P	ZEV	0	ESF1	1330.63	1643.28	0	0
ANB1	P	ZEV	0	ESF2	446.671	526.976	0	0
ANB1	P	ZEV	0	ESL1	777.623	913.616	0	0
ANB1	P	ZEV	0	ESL2	934.705	894.631	0	0
ANB1	P	ZEV	0	ESP1	1648.79	1678.48	0	0
ANB1	P	ZEV	0	ESS1	4715.66	4770.81	0	0
ANB1	P	ZEV	0	EST1	1290.27	1263.38	0	0
ANB1	P	ZEV	0	EST2	358.728	376.016	0	0
ANB1	P	ZEV	0	EST3	1219.85	1216.88	0	0
ANB1	P	ZEV	0	ETP1	563.282	572.481	0	0
ANB1	P	ZEV	0	ETR1	3778.07	3582.75	0	0
ANB1	P	ZEV	0	ETT1	2283.25	2546.53	0	0
ANB1	P	ZEV	0	EUG1	2024.3	2005.77	0	0
ANB1	P	ZEV	0	EXG1	37613.4	30478.8	0	0
ANB1	P	ZEV	0	EXG2	1096.04	1075.97	0	0
ANB1	P	ZEV	0	EXO1	750.137	786.284	0	0
ANB1	P	ZEV	0	EXO5	3072.15	2735.1	0	0
ANB1	P	ZEV	0	EXO70	1048.13	1112.95	0	0
ANB1	P	ZEV	0	EXO84	308.544	315.045	0	0
ANB1	P	ZEV	0	FAA1	5011.67	4530.48	0	0
ANB1	P	ZEV	0	FAA2	484.646	440.022	0	0
ANB1	P	ZEV	0	FAA3	1803.35	1749.78	0	0
ANB1	P	ZEV	0	FAA4	2152.71	1909.96	0	0
ANB1	P	ZEV	0	FAB1	565.082	483.863	0	0
ANB1	P	ZEV	0	FAD1	2066.6	2249.03	0	0
ANB1	P	ZEV	0	FAF1	649.375	783.501	0	0
ANB1	P	ZEV	0	FAL1	305.331	427.5	0	0
ANB1	P	ZEV	0	FAP1	291.53	377.792	0	0
ANB1	P	ZEV	0	FAP7	1748.04	1970.58	0	0
ANB1	P	ZEV	0	FAR1	1116.24	1501.1	0	0
ANB1	P	ZEV	0	FAR10	844.148	882.95	0	0
ANB1	P	ZEV	0	FAR11	1484.15	1310.75	0	0
ANB1	P	ZEV	0	FAR3	461.077	418.977	0	0
ANB1	P	ZEV	0	FAR7	67.6054	76.2364	0	0
ANB1	P	ZEV	0	FAR8	1071.53	1121.58	0	0
ANB1	P	ZEV	0	FAS1	54145.8	54106.5	0	0
ANB1	P	ZEV	0	FAS2	31080.4	31861.2	0	0
ANB1	P	ZEV	0	FAT1	1512.72	1725.74	0	0
ANB1	P	ZEV	0	FAT3	23.1206	24.6069	0	0
ANB1	P	ZEV	0	FAU1	1685.58	1677.12	0	0
ANB1	P	ZEV	0	FBA1	94008.4	129767	0	0
ANB1	P	ZEV	0	FBP1	185.315	127.12	0	0
ANB1	P	ZEV	0	FBP26	1858.65	1619.29	0	0
ANB1	P	ZEV	0	FCF1	3864.37	4586.88	0	0
ANB1	P	ZEV	0	FCF2	454.37	510.19	0	0
ANB1	P	ZEV	0	FCP1	1407.47	1432.56	0	0
ANB1	P	ZEV	0	FCY1	4876	5741.81	0	0
ANB1	P	ZEV	0	FCY2	30885.5	33664.6	0	0
ANB1	P	ZEV	0	FCY21	3451.49	4055.32	0	0
ANB1	P	ZEV	0	FCY22	551.736	411.162	0	0
ANB1	P	ZEV	0	FDC1	1487.14	1728.78	0	0
ANB1	P	ZEV	0	FDH1	32.1213	27.068	0	0
ANB1	P	ZEV	0	FEN2	467.88	452.647	0	0
ANB1	P	ZEV	0	FES1	4540.97	5211.58	0	0
ANB1	P	ZEV	0	FET3	44056.2	21178.1	0	0
ANB1	P	ZEV	0	FET4	77.4663	98.6085	0	0
ANB1	P	ZEV	0	FET5	2506.51	1901.78	0	0
ANB1	P	ZEV	0	FEX1	1118.17	1213.51	0	0
ANB1	P	ZEV	0	FEX2	1115.28	1204.09	0	0
ANB1	P	ZEV	0	FHL1	553.415	629.754	0	0
ANB1	P	ZEV	0	FHN1	72.5081	57.853	0	0
ANB1	P	ZEV	0	FIG1	42.469	79.4204	0	0
ANB1	P	ZEV	0	FIG2	989.668	1138.84	0	0
ANB1	P	ZEV	0	FIG4	1322.24	1350.99	0	0
ANB1	P	ZEV	0	FIN1	447.133	476.757	0	0
ANB1	P	ZEV	0	FIP1	350.091	379.205	0	0
ANB1	P	ZEV	0	FIR1	3284.76	3681.51	0	0
ANB1	P	ZEV	0	FIS1	2064.55	2251.68	0	0
ANB1	P	ZEV	0	FIT1	549.223	534.256	0	0
ANB1	P	ZEV	0	FIT2	15989.7	1668.82	0	0
ANB1	P	ZEV	0	FIT3	49836.6	2455.74	0	0
ANB1	P	ZEV	0	FKH1	905.845	858.337	0	0
ANB1	P	ZEV	0	FKH2	644.019	630.78	0	0
ANB1	P	ZEV	0	FKS1	13638.3	14437.3	0	0
ANB1	P	ZEV	0	FKS3	53.5665	62.3796	0	0
ANB1	P	ZEV	0	FLC1	7120.04	6316.34	0	0
ANB1	P	ZEV	0	FLC2	10471.7	10067.8	0	0
ANB1	P	ZEV	0	FLC3	688.148	729.559	0	0
ANB1	P	ZEV	0	FLO1	369.503	322.459	0	0
ANB1	P	ZEV	0	FLO10	273.153	287.805	0	0
ANB1	P	ZEV	0	FLO11	207.356	208.407	0	0
ANB1	P	ZEV	0	FLO5	3241.79	3168.31	0	0
ANB1	P	ZEV	0	FLO8	431.854	418.707	0	0
ANB1	P	ZEV	0	FLO9	15.7764	13.7364	0	0
ANB1	P	ZEV	0	FLR1	1998.09	1733.83	0	0
ANB1	P	ZEV	0	FLX1	1062.38	972.546	0	0
ANB1	P	ZEV	0	FMC1	945.969	941.713	0	0
ANB1	P	ZEV	0	FMN1	1228.2	1029.36	0	0
ANB1	P	ZEV	0	FMO1	1051.89	815.997	0	0
ANB1	P	ZEV	0	FMP10	1068.21	1376.07	0	0
ANB1	P	ZEV	0	FMP16	4350.97	3944.22	0	0
ANB1	P	ZEV	0	FMP23	245.127	132.265	0	0
ANB1	P	ZEV	0	FMP25	1311.09	1270.16	0	0
ANB1	P	ZEV	0	FMP27	2775.72	2886.1	0	0
ANB1	P	ZEV	0	FMP30	582.6	554.766	0	0
ANB1	P	ZEV	0	FMP32	1658.35	1868.38	0	0
ANB1	P	ZEV	0	FMP33	916.145	881.201	0	0
ANB1	P	ZEV	0	FMP40	3882.21	3496.18	0	0
ANB1	P	ZEV	0	FMP41	2813.06	2788.81	0	0
ANB1	P	ZEV	0	FMP42	4429.17	5251.58	0	0
ANB1	P	ZEV	0	FMP45	535.856	367.11	0	0
ANB1	P	ZEV	0	FMP46	5322.63	4661.78	0	0
ANB1	P	ZEV	0	FMP48	261.112	258.755	0	0
ANB1	P	ZEV	0	FMP52	4873.43	4730.9	0	0
ANB1	P	ZEV	0	FMS1	1249.26	1259.31	0	0
ANB1	P	ZEV	0	FMT1	45.3813	43.1103	0	0
ANB1	P	ZEV	0	FOB1	866.172	908.577	0	0
ANB1	P	ZEV	0	FOL1	972.794	1282.93	0	0
ANB1	P	ZEV	0	FOL2	8115.12	7214.99	0	0
ANB1	P	ZEV	0	FOL3	837.314	885.754	0	0
ANB1	P	ZEV	0	FOX2	749.397	753.532	0	0
ANB1	P	ZEV	0	FPK1	1245.64	1201.08	0	0
ANB1	P	ZEV	0	FPR1	34031	34430	0	0
ANB1	P	ZEV	0	FPR2	3101.78	2969.19	0	0
ANB1	P	ZEV	0	FPR3	4022.32	4937.05	0	0
ANB1	P	ZEV	0	FPR4	1023.38	1187.71	0	0
ANB1	P	ZEV	0	FPS1	4451.97	4493.92	0	0
ANB1	P	ZEV	0	FRA1	3794.32	3363.31	0	0
ANB1	P	ZEV	0	FRA2	3368.58	2924.61	0	0
ANB1	P	ZEV	0	FRD1	4499.75	4597.68	0	0
ANB1	P	ZEV	0	FRE1	4701.53	1598.88	0	0
ANB1	P	ZEV	0	FRE2	1244.03	363.379	0	0
ANB1	P	ZEV	0	FRE3	866.585	692.803	0	0
ANB1	P	ZEV	0	FRE4	28.9792	24.9162	0	0
ANB1	P	ZEV	0	FRE5	215.728	12.1119	0	0
ANB1	P	ZEV	0	FRE6	2231.07	1664.52	0	0
ANB1	P	ZEV	0	FRE7	4.08145	9.39457	0	0
ANB1	P	ZEV	0	FRE8	126.51	95.0037	0	0
ANB1	P	ZEV	0	FRK1	709.936	669.174	0	0
ANB1	P	ZEV	0	FRM2	41.8449	43.9085	0	0
ANB1	P	ZEV	0	FRQ1	3170.27	2957.07	0	0
ANB1	P	ZEV	0	FRS1	3972.58	4309.68	0	0
ANB1	P	ZEV	0	FRS2	9118.67	7684	0	0
ANB1	P	ZEV	0	FRT1	1071.55	1122.36	0	0
ANB1	P	ZEV	0	FRT2	353.642	302.204	0	0
ANB1	P	ZEV	0	FSF1	6133.59	6006.8	0	0
ANB1	P	ZEV	0	FSH1	5257.6	5651.32	0	0
ANB1	P	ZEV	0	FSH2	1934.99	1864.19	0	0
ANB1	P	ZEV	0	FSH3	1134.95	1137.64	0	0
ANB1	P	ZEV	0	FTR1	22389.4	10515.7	0	0
ANB1	P	ZEV	0	FUB1	2003.71	1811.84	0	0
ANB1	P	ZEV	0	FUI1	3756.24	4794.81	0	0
ANB1	P	ZEV	0	FUM1	6970.44	8506.65	0	0
ANB1	P	ZEV	0	FUN12	7845.14	7401.44	0	0
ANB1	P	ZEV	0	FUN14	3807.15	3428.32	0	0
ANB1	P	ZEV	0	FUN19	1953.76	1782.5	0	0
ANB1	P	ZEV	0	FUN26	6980.97	7357.12	0	0
ANB1	P	ZEV	0	FUN30	1333.56	1351.66	0	0
ANB1	P	ZEV	0	FUR1	1991.72	2414.94	0	0
ANB1	P	ZEV	0	FUR4	1499.63	1780.77	0	0
ANB1	P	ZEV	0	FUS1	301.189	643.357	0	0
ANB1	P	ZEV	0	FUS2	139.787	182.103	0	0
ANB1	P	ZEV	0	FUS3	1445.46	1747.32	0	0
ANB1	P	ZEV	0	FYV1	2.32407	3.12697	0	0
ANB1	P	ZEV	0	FYV10	431.091	396.503	0	0
ANB1	P	ZEV	0	FYV12	8.20064	8.65017	0	0
ANB1	P	ZEV	0	FYV4	1121.65	1204.82	0	0
ANB1	P	ZEV	0	FYV5	2.23137	2.25477	0	0
ANB1	P	ZEV	0	FYV6	571.459	606.205	0	0
ANB1	P	ZEV	0	FYV7	1316.38	1380.17	0	0
ANB1	P	ZEV	0	FYV8	475.418	487.989	0	0
ANB1	P	ZEV	0	FZF1	255.012	285.478	0	0
ANB1	P	ZEV	0	FZO1	982.765	1054.52	0	0
ANB1	P	ZEV	0	GAA1	3846.72	3580.43	0	0
ANB1	P	ZEV	0	GAB1	2070.66	1967.62	0	0
ANB1	P	ZEV	0	GAC1	697.451	528.587	0	0
ANB1	P	ZEV	0	GAD1	2766.97	2624.91	0	0
ANB1	P	ZEV	0	GAL1	303.548	256.59	0	0
ANB1	P	ZEV	0	GAL10	10.2984	10.0444	0	0
ANB1	P	ZEV	0	GAL11	2422.39	2124.04	0	0
ANB1	P	ZEV	0	GAL2	58.6358	54.1354	0	0
ANB1	P	ZEV	0	GAL3	113.638	113.387	0	0
ANB1	P	ZEV	0	GAL4	58.2703	56.8319	0	0
ANB1	P	ZEV	0	GAL7	95.8432	84.8525	0	0
ANB1	P	ZEV	0	GAL80	1911.96	2120.06	0	0
ANB1	P	ZEV	0	GAL83	1872.73	1897.79	0	0
ANB1	P	ZEV	0	GAP1	24078.7	25006	0	0
ANB1	P	ZEV	0	GAR1	2765.69	2770.72	0	0
ANB1	P	ZEV	0	GAS1	37233.3	41263	0	0
ANB1	P	ZEV	0	GAS2	274.534	265.609	0	0
ANB1	P	ZEV	0	GAS3	11488.8	10831.3	0	0
ANB1	P	ZEV	0	GAS4	96.1822	93.5024	0	0
ANB1	P	ZEV	0	GAS5	7898.92	7925.02	0	0
ANB1	P	ZEV	0	GAT1	15346.9	15279.8	0	0
ANB1	P	ZEV	0	GAT2	2712.64	2178.56	0	0
ANB1	P	ZEV	0	GAT3	5.79708	4.58301	0	0
ANB1	P	ZEV	0	GAT4	208.121	66.4946	0	0
ANB1	P	ZEV	0	GBP2	6374.87	5690.09	0	0
ANB1	P	ZEV	0	GCD1	3405.71	3751.44	0	0
ANB1	P	ZEV	0	GCD10	1016.67	1060.97	0	0
ANB1	P	ZEV	0	GCD11	4210.84	4238.98	0	0
ANB1	P	ZEV	0	GCD14	774.192	876.791	0	0
ANB1	P	ZEV	0	GCD2	1692.84	1869.93	0	0
ANB1	P	ZEV	0	GCD6	3858.1	3929.08	0	0
ANB1	P	ZEV	0	GCD7	921.819	908.525	0	0
ANB1	P	ZEV	0	GCG1	3127.56	3025.74	0	0
ANB1	P	ZEV	0	GCN1	3107.47	3127.8	0	0
ANB1	P	ZEV	0	GCN2	2296.82	2142.86	0	0
ANB1	P	ZEV	0	GCN20	3127.03	3049.54	0	0
ANB1	P	ZEV	0	GCN3	1019.25	1131.87	0	0
ANB1	P	ZEV	0	GCN4	18532.2	19462	0	0
ANB1	P	ZEV	0	GCN5	1164.43	1309.33	0	0
ANB1	P	ZEV	0	GCR1	3513.48	3429.59	0	0
ANB1	P	ZEV	0	GCR2	2263.61	2406.61	0	0
ANB1	P	ZEV	0	GCS1	2844.21	3062.87	0	0
ANB1	P	ZEV	0	GCV1	4529.82	3570.45	0	0
ANB1	P	ZEV	0	GCV2	7084.72	5498.73	0	0
ANB1	P	ZEV	0	GCV3	46966.8	37432.5	0	0
ANB1	P	ZEV	0	GCY1	3458.86	2937.11	0	0
ANB1	P	ZEV	0	GDA1	5849.39	6353.72	0	0
ANB1	P	ZEV	0	GDB1	1172.53	901.157	0	0
ANB1	P	ZEV	0	GDE1	4379.11	5676.09	0	0
ANB1	P	ZEV	0	GDH1	23375.4	19332.9	0	0
ANB1	P	ZEV	0	GDH2	2292.24	2226.65	0	0
ANB1	P	ZEV	0	GDH3	1788.2	787.985	0	0
ANB1	P	ZEV	0	GDI1	3609.09	3417.32	0	0
ANB1	P	ZEV	0	GDS1	3251.14	2804.23	0	0
ANB1	P	ZEV	0	GDT1	5147.06	5183.14	0	0
ANB1	P	ZEV	0	GEA1	1376.88	1479.33	0	0
ANB1	P	ZEV	0	GEA2	1101.84	1055.43	0	0
ANB1	P	ZEV	0	GEF1	2478.88	2804.62	0	0
ANB1	P	ZEV	0	GEM1	182.366	166.567	0	0
ANB1	P	ZEV	0	GEP3	790.891	761.055	0	0
ANB1	P	ZEV	0	GEP4	2782.19	2952.39	0	0
ANB1	P	ZEV	0	GEP5	113.078	101.491	0	0
ANB1	P	ZEV	0	GEP7	585.205	571.619	0	0
ANB1	P	ZEV	0	GET1	2970.74	2881.38	0	0
ANB1	P	ZEV	0	GET2	12334.8	12097.6	0	0
ANB1	P	ZEV	0	GET3	4179.74	4400.74	0	0
ANB1	P	ZEV	0	GET4	3050.71	3132.18	0	0
ANB1	P	ZEV	0	GEX1	53.5535	56.5087	0	0
ANB1	P	ZEV	0	GEX2	87.4788	92.8793	0	0
ANB1	P	ZEV	0	GFA1	3361.8	3322.62	0	0
ANB1	P	ZEV	0	GFD1	2925.56	3474.08	0	0
ANB1	P	ZEV	0	GFD2	578.44	837.109	0	0
ANB1	P	ZEV	0	GGA1	843.483	777.238	0	0
ANB1	P	ZEV	0	GGA2	3349.43	3430.55	0	0
ANB1	P	ZEV	0	GGC1	8264.4	7697.31	0	0
ANB1	P	ZEV	0	GIC1	1218.2	1192.64	0	0
ANB1	P	ZEV	0	GIC2	6147.01	5569.04	0	0
ANB1	P	ZEV	0	GID7	855.778	781.895	0	0
ANB1	P	ZEV	0	GID8	1855.52	1863.94	0	0
ANB1	P	ZEV	0	GIM3	792.12	758.516	0	0
ANB1	P	ZEV	0	GIM4	4714.38	4896.62	0	0
ANB1	P	ZEV	0	GIM5	844.392	963.33	0	0
ANB1	P	ZEV	0	GIN4	1640	1845.67	0	0
ANB1	P	ZEV	0	GIP1	112.357	141.508	0	0
ANB1	P	ZEV	0	GIP2	279.487	248.904	0	0
ANB1	P	ZEV	0	GIP3	1778.62	1692.82	0	0
ANB1	P	ZEV	0	GIP4	1900.16	1756.6	0	0
ANB1	P	ZEV	0	GIR2	3504.3	3510.54	0	0
ANB1	P	ZEV	0	GIS1	1223.37	1131.17	0	0
ANB1	P	ZEV	0	GIS2	10930.3	11970.4	0	0
ANB1	P	ZEV	0	GIS3	1041.3	987.358	0	0
ANB1	P	ZEV	0	GIS4	1396.47	1493.48	0	0
ANB1	P	ZEV	0	GIT1	3827.2	5191.63	0	0
ANB1	P	ZEV	0	GLC3	3127.84	2724.63	0	0
ANB1	P	ZEV	0	GLC7	3489.45	3477.28	0	0
ANB1	P	ZEV	0	GLC8	2736.43	2838.4	0	0
ANB1	P	ZEV	0	GLE1	1774.33	1616.55	0	0
ANB1	P	ZEV	0	GLE2	1165.76	1231.82	0	0
ANB1	P	ZEV	0	GLG1	827.184	688.826	0	0
ANB1	P	ZEV	0	GLG2	462.129	427.723	0	0
ANB1	P	ZEV	0	GLK1	26781.7	21931.6	0	0
ANB1	P	ZEV	0	GLN1	24628.5	25997.2	0	0
ANB1	P	ZEV	0	GLN3	791.223	896.609	0	0
ANB1	P	ZEV	0	GLN4	7200.06	8084.97	0	0
ANB1	P	ZEV	0	GLO1	6710.24	5887.56	0	0
ANB1	P	ZEV	0	GLO2	4241.73	4404.56	0	0
ANB1	P	ZEV	0	GLO3	936.746	1064.99	0	0
ANB1	P	ZEV	0	GLO4	564.859	612.413	0	0
ANB1	P	ZEV	0	GLR1	3527.38	3578.48	0	0
ANB1	P	ZEV	0	GLT1	15025.6	23082	0	0
ANB1	P	ZEV	0	GLY1	3307.55	3764.28	0	0
ANB1	P	ZEV	0	GMC1	468.615	483.603	0	0
ANB1	P	ZEV	0	GMC2	4.58726	5.14235	0	0
ANB1	P	ZEV	0	GMH1	1294.02	1388.49	0	0
ANB1	P	ZEV	0	GNA1	5478.28	5434.14	0	0
ANB1	P	ZEV	0	GND1	54694.6	43576	0	0
ANB1	P	ZEV	0	GND2	7003.78	4922.41	0	0
ANB1	P	ZEV	0	GNP1	234.304	159.248	0	0
ANB1	P	ZEV	0	GNT1	2932.09	3263.59	0	0
ANB1	P	ZEV	0	GON7	3685.77	3452.06	0	0
ANB1	P	ZEV	0	GOR1	5557.08	4831.97	0	0
ANB1	P	ZEV	0	GOS1	1727.6	1677.16	0	0
ANB1	P	ZEV	0	GOT1	2986.25	2509.18	0	0
ANB1	P	ZEV	0	GPA1	2303.68	3198.29	0	0
ANB1	P	ZEV	0	GPA2	3758.78	3564.42	0	0
ANB1	P	ZEV	0	GPB1	586.195	562.619	0	0
ANB1	P	ZEV	0	GPB2	1767.39	1973.39	0	0
ANB1	P	ZEV	0	GPD1	18829	18423.9	0	0
ANB1	P	ZEV	0	GPD2	754.74	704.564	0	0
ANB1	P	ZEV	0	GPG1	7039.19	6610.2	0	0
ANB1	P	ZEV	0	GPH1	13447.3	11340.8	0	0
ANB1	P	ZEV	0	GPI1	1143.24	1147.13	0	0
ANB1	P	ZEV	0	GPI10	2054.84	1833.09	0	0
ANB1	P	ZEV	0	GPI11	1089.87	1100.82	0	0
ANB1	P	ZEV	0	GPI12	1354.38	1218.31	0	0
ANB1	P	ZEV	0	GPI13	5124.09	4585.55	0	0
ANB1	P	ZEV	0	GPI14	2368.12	2486.6	0	0
ANB1	P	ZEV	0	GPI16	7027.1	7564.65	0	0
ANB1	P	ZEV	0	GPI17	3445.77	3909.75	0	0
ANB1	P	ZEV	0	GPI18	1964.62	1895.64	0	0
ANB1	P	ZEV	0	GPI19	40.0587	49.4437	0	0
ANB1	P	ZEV	0	GPI2	245.399	242.336	0	0
ANB1	P	ZEV	0	GPI8	1263.12	1337.05	0	0
ANB1	P	ZEV	0	GPM1	86426.9	115890	0	0
ANB1	P	ZEV	0	GPM2	4111.51	3915.82	0	0
ANB1	P	ZEV	0	GPM3	393.587	416.486	0	0
ANB1	P	ZEV	0	GPN2	930.914	1029.51	0	0
ANB1	P	ZEV	0	GPN3	1100.54	1199.01	0	0
ANB1	P	ZEV	0	GPP1	19035.2	19086.4	0	0
ANB1	P	ZEV	0	GPP2	7347.6	8576.96	0	0
ANB1	P	ZEV	0	GPR1	993.477	982.448	0	0
ANB1	P	ZEV	0	GPT2	3607.91	3170.62	0	0
ANB1	P	ZEV	0	GPX1	122.45	147.5	0	0
ANB1	P	ZEV	0	GPX2	1970.28	2192.09	0	0
ANB1	P	ZEV	0	GRC3	321.385	313.592	0	0
ANB1	P	ZEV	0	GRE1	5357.65	6490.93	0	0
ANB1	P	ZEV	0	GRE2	3745.02	3229.37	0	0
ANB1	P	ZEV	0	GRE3	5103.37	5946.07	0	0
ANB1	P	ZEV	0	GRH1	2377.56	2411.82	0	0
ANB1	P	ZEV	0	GRR1	1470.15	1360.93	0	0
ANB1	P	ZEV	0	GRS1	24722.1	25334.2	0	0
ANB1	P	ZEV	0	GRS2	1745.43	1520.92	0	0
ANB1	P	ZEV	0	GRX1	7828.16	8410.08	0	0
ANB1	P	ZEV	0	GRX2	9874.67	9060.18	0	0
ANB1	P	ZEV	0	GRX3	4314.61	4665	0	0
ANB1	P	ZEV	0	GRX4	1735.36	1922.06	0	0
ANB1	P	ZEV	0	GRX5	1504.25	1640.36	0	0
ANB1	P	ZEV	0	GRX6	3438.24	3602.95	0	0
ANB1	P	ZEV	0	GRX7	2784.13	2540.32	0	0
ANB1	P	ZEV	0	GRX8	1263.55	1169.7	0	0
ANB1	P	ZEV	0	GSC2	42572.6	36933.9	0	0
ANB1	P	ZEV	0	GSF2	1643.33	1507.33	0	0
ANB1	P	ZEV	0	GSH1	3471.87	3387.98	0	0
ANB1	P	ZEV	0	GSH2	3747.59	3885.34	0	0
ANB1	P	ZEV	0	GSM1	527.307	520.206	0	0
ANB1	P	ZEV	0	GSP1	11847.8	11675.2	0	0
ANB1	P	ZEV	0	GSP2	4698.23	4682.41	0	0
ANB1	P	ZEV	0	GSY1	1191.65	962.294	0	0
ANB1	P	ZEV	0	GSY2	7613.52	7192.62	0	0
ANB1	P	ZEV	0	GTB1	341.283	381.462	0	0
ANB1	P	ZEV	0	GTF1	2056.95	2133.26	0	0
ANB1	P	ZEV	0	GTO1	472.984	441.318	0	0
ANB1	P	ZEV	0	GTO3	168.643	44.9827	0	0
ANB1	P	ZEV	0	GTR1	3345.73	3755.27	0	0
ANB1	P	ZEV	0	GTR2	1583.96	1682.25	0	0
ANB1	P	ZEV	0	GTS1	4489.01	4110.95	0	0
ANB1	P	ZEV	0	GTT1	13055.4	11033.9	0	0
ANB1	P	ZEV	0	GTT2	833.888	785.79	0	0
ANB1	P	ZEV	0	GTT3	6225.62	7615.24	0	0
ANB1	P	ZEV	0	GUA1	21972.6	22672.5	0	0
ANB1	P	ZEV	0	GUD1	323.874	338.474	0	0
ANB1	P	ZEV	0	GUF1	242.02	270.479	0	0
ANB1	P	ZEV	0	GUK1	9575.59	10327.2	0	0
ANB1	P	ZEV	0	GUP1	2462.32	2427.84	0	0
ANB1	P	ZEV	0	GUP2	202.303	209.048	0	0
ANB1	P	ZEV	0	GUS1	9267.8	9243.26	0	0
ANB1	P	ZEV	0	GUT1	887.201	677.938	0	0
ANB1	P	ZEV	0	GUT2	1605.88	1687.83	0	0
ANB1	P	ZEV	0	GVP36	11277.8	10344.3	0	0
ANB1	P	ZEV	0	GWT1	1825.71	1794.83	0	0
ANB1	P	ZEV	0	GYL1	505.65	466.344	0	0
ANB1	P	ZEV	0	GYP1	2339.83	2298.72	0	0
ANB1	P	ZEV	0	GYP5	1010.07	978.527	0	0
ANB1	P	ZEV	0	GYP6	1366.76	1265.56	0	0
ANB1	P	ZEV	0	GYP7	1387.08	1304.54	0	0
ANB1	P	ZEV	0	GYP8	815.347	1593.08	0	0
ANB1	P	ZEV	0	GZF3	1022.1	1117.58	0	0
ANB1	P	ZEV	0	HAA1	1548.23	1457	0	0
ANB1	P	ZEV	0	HAC1	11513.7	10539.9	0	0
ANB1	P	ZEV	0	HAL1	243.142	234.255	0	0
ANB1	P	ZEV	0	HAL5	3041.77	2771.85	0	0
ANB1	P	ZEV	0	HAL9	1101.65	952.447	0	0
ANB1	P	ZEV	0	HAM1	1673.1	1608.85	0	0
ANB1	P	ZEV	0	HAP1	3564.54	3076.7	0	0
ANB1	P	ZEV	0	HAP2	899.772	894.412	0	0
ANB1	P	ZEV	0	HAP3	881.722	1004.93	0	0
ANB1	P	ZEV	0	HAP4	1574.04	1793.59	0	0
ANB1	P	ZEV	0	HAP5	519.057	518.325	0	0
ANB1	P	ZEV	0	HAS1	1674.82	1872.97	0	0
ANB1	P	ZEV	0	HAT1	853.834	776.11	0	0
ANB1	P	ZEV	0	HAT2	1915.74	1868.35	0	0
ANB1	P	ZEV	0	HBN1	5884.01	4396.94	0	0
ANB1	P	ZEV	0	HBS1	583.572	543.825	0	0
ANB1	P	ZEV	0	HBT1	919.239	693.502	0	0
ANB1	P	ZEV	0	HCA4	1860.69	2046.74	0	0
ANB1	P	ZEV	0	HCH1	4065.36	3933.9	0	0
ANB1	P	ZEV	0	HCM1	1265.73	1191.21	0	0
ANB1	P	ZEV	0	HCR1	2001.56	1810.49	0	0
ANB1	P	ZEV	0	HCS1	536.144	552.668	0	0
ANB1	P	ZEV	0	HDA1	407.914	387.32	0	0
ANB1	P	ZEV	0	HDA2	729.876	742.197	0	0
ANB1	P	ZEV	0	HDA3	1291.77	1319.24	0	0
ANB1	P	ZEV	0	HEF3	390.941	323.197	0	0
ANB1	P	ZEV	0	HEH2	972.865	1002.32	0	0
ANB1	P	ZEV	0	HEK2	1896.47	1718.88	0	0
ANB1	P	ZEV	0	HEL1	558.19	525.857	0	0
ANB1	P	ZEV	0	HEL2	2001.1	2164.36	0	0
ANB1	P	ZEV	0	HEM1	6131.59	5975.32	0	0
ANB1	P	ZEV	0	HEM12	889.031	903.318	0	0
ANB1	P	ZEV	0	HEM13	1307.28	1509	0	0
ANB1	P	ZEV	0	HEM14	879.514	790.867	0	0
ANB1	P	ZEV	0	HEM15	2450.43	2783.53	0	0
ANB1	P	ZEV	0	HEM2	4247.46	3889.19	0	0
ANB1	P	ZEV	0	HEM25	311.145	295.075	0	0
ANB1	P	ZEV	0	HEM3	745.313	731.903	0	0
ANB1	P	ZEV	0	HEM4	919.438	1016.72	0	0
ANB1	P	ZEV	0	HER1	4641.48	4121.8	0	0
ANB1	P	ZEV	0	HER2	1544.18	1670.5	0	0
ANB1	P	ZEV	0	HES1	147.725	127.216	0	0
ANB1	P	ZEV	0	HFA1	1160.51	1220.16	0	0
ANB1	P	ZEV	0	HFD1	3515.17	3446.42	0	0
ANB1	P	ZEV	0	HFI1	725.832	757.207	0	0
ANB1	P	ZEV	0	HFM1	213.018	237.434	0	0
ANB1	P	ZEV	0	HGH1	589.666	621.693	0	0
ANB1	P	ZEV	0	HHF1	52252.3	54953	0	0
ANB1	P	ZEV	0	HHF2	21204.3	21426.5	0	0
ANB1	P	ZEV	0	HHO1	4066.84	3974.41	0	0
ANB1	P	ZEV	0	HHT1	54807.2	55108.5	0	0
ANB1	P	ZEV	0	HHT2	42277.1	37187	0	0
ANB1	P	ZEV	0	HHY1	260.945	171.916	0	0
ANB1	P	ZEV	0	HIF1	1503.36	1565.88	0	0
ANB1	P	ZEV	0	HIM1	60.0198	64.6477	0	0
ANB1	P	ZEV	0	HIP1	3327.06	3101.97	0	0
ANB1	P	ZEV	0	HIR1	383.813	407.779	0	0
ANB1	P	ZEV	0	HIR2	1618.81	1546.03	0	0
ANB1	P	ZEV	0	HIR3	1613.85	1685.75	0	0
ANB1	P	ZEV	0	HIS1	22163.2	22006.8	0	0
ANB1	P	ZEV	0	HIS2	2463.62	2444.74	0	0
ANB1	P	ZEV	0	HIS3	3298.38	16.0321	0	0
ANB1	P	ZEV	0	HIS4	15484.1	18544.4	0	0
ANB1	P	ZEV	0	HIS5	5569.35	5503.34	0	0
ANB1	P	ZEV	0	HIS6	808.018	887.873	0	0
ANB1	P	ZEV	0	HIS7	6215.98	6686.77	0	0
ANB1	P	ZEV	0	HIT1	106.828	125.912	0	0
ANB1	P	ZEV	0	HKR1	2056.51	2154.11	0	0
ANB1	P	ZEV	0	HLJ1	1129.78	1143.17	0	0
ANB1	P	ZEV	0	HLR1	1235.37	1459.47	0	0
ANB1	P	ZEV	0	HMF1	13280.9	12693.4	0	0
ANB1	P	ZEV	0	HMG1	7941.84	7446.09	0	0
ANB1	P	ZEV	0	HMG2	5132.31	4807.42	0	0
ANB1	P	ZEV	0	HMI1	637.42	679.279	0	0
ANB1	P	ZEV	0	HMLALPHA1	4457.81	245.483	0	0
ANB1	P	ZEV	0	HMLALPHA2	6594.93	3339.47	0	0
ANB1	P	ZEV	0	HMO1	6037.25	6185.94	0	0
ANB1	P	ZEV	0	HMRA1	7.10071	5655.53	0	0
ANB1	P	ZEV	0	HMRA2	6897.39	3473.15	0	0
ANB1	P	ZEV	0	HMS1	354.176	392.337	0	0
ANB1	P	ZEV	0	HMS2	557.714	547.781	0	0
ANB1	P	ZEV	0	HMT1	1740.06	1917.89	0	0
ANB1	P	ZEV	0	HMX1	9629.72	6143.22	0	0
ANB1	P	ZEV	0	HNM1	18258.7	19898.1	0	0
ANB1	P	ZEV	0	HNT1	14849.8	12148.2	0	0
ANB1	P	ZEV	0	HNT2	1572.18	1465.59	0	0
ANB1	P	ZEV	0	HNT3	437.445	447.039	0	0
ANB1	P	ZEV	0	HO	6310.94	6407.8	0	0
ANB1	P	ZEV	0	HOC1	2521.46	2745.18	0	0
ANB1	P	ZEV	0	HOF1	1030.35	1044.27	0	0
ANB1	P	ZEV	0	HOG1	3285.76	3309.12	0	0
ANB1	P	ZEV	0	HOL1	1380.36	1328.32	0	0
ANB1	P	ZEV	0	HOM2	21408.2	20932.4	0	0
ANB1	P	ZEV	0	HOM3	10220.7	10939.6	0	0
ANB1	P	ZEV	0	HOM6	31157.8	30588.7	0	0
ANB1	P	ZEV	0	HOP1	6.75556	6.63452	0	0
ANB1	P	ZEV	0	HOP2	9.07155	8.58746	0	0
ANB1	P	ZEV	0	HOR7	58942.6	62979.8	0	0
ANB1	P	ZEV	0	HOS1	381.213	384.343	0	0
ANB1	P	ZEV	0	HOS2	101.06	95.106	0	0
ANB1	P	ZEV	0	HOS3	896.284	881.885	0	0
ANB1	P	ZEV	0	HOS4	414.065	384.142	0	0
ANB1	P	ZEV	0	HOT1	433.366	417.818	0	0
ANB1	P	ZEV	0	HOT13	2329.09	2196.37	0	0
ANB1	P	ZEV	0	HPA2	328.78	321.082	0	0
ANB1	P	ZEV	0	HPA3	3995.02	5122.06	0	0
ANB1	P	ZEV	0	HPC2	379.771	413.803	0	0
ANB1	P	ZEV	0	HPF1	94110.4	94012.1	0	0
ANB1	P	ZEV	0	HPM1	646.53	719.781	0	0
ANB1	P	ZEV	0	HPR1	429.967	431.828	0	0
ANB1	P	ZEV	0	HPT1	14770.7	15801.4	0	0
ANB1	P	ZEV	0	HRB1	860.209	853.458	0	0
ANB1	P	ZEV	0	HRD1	1101.44	1005.93	0	0
ANB1	P	ZEV	0	HRD3	2042.14	1996.87	0	0
ANB1	P	ZEV	0	HRI1	4979.67	6272.55	0	0
ANB1	P	ZEV	0	HRK1	1406.13	1264.52	0	0
ANB1	P	ZEV	0	HRP1	1496.58	1482.45	0	0
ANB1	P	ZEV	0	HRQ1	718.683	768.884	0	0
ANB1	P	ZEV	0	HRR25	1624.17	1933.35	0	0
ANB1	P	ZEV	0	HRT1	1225.45	1125.45	0	0
ANB1	P	ZEV	0	HRT3	924.118	927.679	0	0
ANB1	P	ZEV	0	HSC82	31734.2	30459.6	0	0
ANB1	P	ZEV	0	HSE1	3273.05	3320.75	0	0
ANB1	P	ZEV	0	HSF1	1255.09	1228.39	0	0
ANB1	P	ZEV	0	HSH155	1141.73	1313.51	0	0
ANB1	P	ZEV	0	HSH49	549.3	587.077	0	0
ANB1	P	ZEV	0	HSL1	2691.53	2819.94	0	0
ANB1	P	ZEV	0	HSL7	1562.21	1351.32	0	0
ANB1	P	ZEV	0	HSM3	1088.39	992.772	0	0
ANB1	P	ZEV	0	HSP10	6965.27	7462.98	0	0
ANB1	P	ZEV	0	HSP104	8504.82	7710.8	0	0
ANB1	P	ZEV	0	HSP12	9791.65	8029.24	0	0
ANB1	P	ZEV	0	HSP26	44930.6	41076.8	0	0
ANB1	P	ZEV	0	HSP30	1404.79	1576.86	0	0
ANB1	P	ZEV	0	HSP31	11808.1	12560.2	0	0
ANB1	P	ZEV	0	HSP32	2518.03	2281.34	0	0
ANB1	P	ZEV	0	HSP33	926.693	805.592	0	0
ANB1	P	ZEV	0	HSP42	7209.28	7256	0	0
ANB1	P	ZEV	0	HSP60	22475.9	20250.1	0	0
ANB1	P	ZEV	0	HSP78	5295.05	4274.36	0	0
ANB1	P	ZEV	0	HSP82	7563.72	7591.2	0	0
ANB1	P	ZEV	0	HST1	3089.71	2928.23	0	0
ANB1	P	ZEV	0	HST2	1253.74	1136.25	0	0
ANB1	P	ZEV	0	HST3	1282.24	1224.6	0	0
ANB1	P	ZEV	0	HST4	1330.36	1367.49	0	0
ANB1	P	ZEV	0	HSV2	857.314	726.821	0	0
ANB1	P	ZEV	0	HTA1	39571.5	31526.6	0	0
ANB1	P	ZEV	0	HTA2	28862.7	25655.5	0	0
ANB1	P	ZEV	0	HTB1	35033.1	33637.4	0	0
ANB1	P	ZEV	0	HTB2	27190.8	21592.8	0	0
ANB1	P	ZEV	0	HTD2	1180.3	1077.47	0	0
ANB1	P	ZEV	0	HTL1	463.771	456.35	0	0
ANB1	P	ZEV	0	HTS1	11910.2	12005.5	0	0
ANB1	P	ZEV	0	HTZ1	9824.06	8925.76	0	0
ANB1	P	ZEV	0	HUA1	3007.01	2933.42	0	0
ANB1	P	ZEV	0	HUA2	552.537	620.915	0	0
ANB1	P	ZEV	0	HUB1	2754.08	2954.38	0	0
ANB1	P	ZEV	0	HUG1	33.3282	41.5488	0	0
ANB1	P	ZEV	0	HUL4	627.372	540.243	0	0
ANB1	P	ZEV	0	HUL5	959.534	946.559	0	0
ANB1	P	ZEV	0	HUR1	104.121	82.3071	0	0
ANB1	P	ZEV	0	HUT1	2060.72	2065.23	0	0
ANB1	P	ZEV	0	HVG1	1185.84	957.249	0	0
ANB1	P	ZEV	0	HXK1	12573.8	10646.1	0	0
ANB1	P	ZEV	0	HXK2	48302.7	43413.8	0	0
ANB1	P	ZEV	0	HXT1	28767.8	30945.8	0	0
ANB1	P	ZEV	0	HXT10	67.6397	53.4164	0	0
ANB1	P	ZEV	0	HXT11	12.4296	9.80628	0	0
ANB1	P	ZEV	0	HXT13	4.44995	2.21304	0	0
ANB1	P	ZEV	0	HXT14	3.04241	2.23713	0	0
ANB1	P	ZEV	0	HXT15	9.75739	7.06486	0	0
ANB1	P	ZEV	0	HXT16	7.47522	4.86393	0	0
ANB1	P	ZEV	0	HXT17	28.034	25.5363	0	0
ANB1	P	ZEV	0	HXT2	4253.91	2445.14	0	0
ANB1	P	ZEV	0	HXT3	39972.9	37940.4	0	0
ANB1	P	ZEV	0	HXT4	3024.48	2322.95	0	0
ANB1	P	ZEV	0	HXT5	14654.8	9253.85	0	0
ANB1	P	ZEV	0	HXT6	5995.3	5089.28	0	0
ANB1	P	ZEV	0	HXT7	12112.4	9802.32	0	0
ANB1	P	ZEV	0	HXT8	68.1275	67.258	0	0
ANB1	P	ZEV	0	HXT9	90.0093	99.2635	0	0
ANB1	P	ZEV	0	HYM1	793.34	772.94	0	0
ANB1	P	ZEV	0	HYP2	77579.2	88579.4	0	0
ANB1	P	ZEV	0	HYR1	10754.5	11935.8	0	0
ANB1	P	ZEV	0	IAH1	2120.01	2035.66	0	0
ANB1	P	ZEV	0	IBA57	721.501	568.076	0	0
ANB1	P	ZEV	0	IBD2	848.216	1033.73	0	0
ANB1	P	ZEV	0	ICE2	937.294	982.101	0	0
ANB1	P	ZEV	0	ICL1	1389.29	1322.34	0	0
ANB1	P	ZEV	0	ICL2	1303.53	1442.22	0	0
ANB1	P	ZEV	0	ICP55	1007.48	1079.31	0	0
ANB1	P	ZEV	0	ICS2	419.058	418.914	0	0
ANB1	P	ZEV	0	ICS3	54.1408	57.1405	0	0
ANB1	P	ZEV	0	ICT1	1484.26	1225.26	0	0
ANB1	P	ZEV	0	ICY1	11700.7	13006.5	0	0
ANB1	P	ZEV	0	IDH1	4895.6	4566.5	0	0
ANB1	P	ZEV	0	IDH2	12465.4	11264.4	0	0
ANB1	P	ZEV	0	IDI1	5687.32	6599.22	0	0
ANB1	P	ZEV	0	IDP1	8323.35	7653.53	0	0
ANB1	P	ZEV	0	IDP2	830.43	721.802	0	0
ANB1	P	ZEV	0	IDP3	117.124	125.805	0	0
ANB1	P	ZEV	0	IDS2	321.236	354.125	0	0
ANB1	P	ZEV	0	IES1	382.559	367.205	0	0
ANB1	P	ZEV	0	IES2	3689.52	3647.46	0	0
ANB1	P	ZEV	0	IES3	1829.51	1907.38	0	0
ANB1	P	ZEV	0	IES4	2124.71	2119.31	0	0
ANB1	P	ZEV	0	IES5	3622.28	3383.77	0	0
ANB1	P	ZEV	0	IES6	4378.17	4839.38	0	0
ANB1	P	ZEV	0	IFA38	4491.9	4807.2	0	0
ANB1	P	ZEV	0	IFH1	1234.57	1266.72	0	0
ANB1	P	ZEV	0	IFM1	471.303	478.85	0	0
ANB1	P	ZEV	0	IGD1	1049.09	880.958	0	0
ANB1	P	ZEV	0	IGO1	1602.88	1440.44	0	0
ANB1	P	ZEV	0	IGO2	1846.46	1951.48	0	0
ANB1	P	ZEV	0	IKI1	856.147	911.572	0	0
ANB1	P	ZEV	0	IKI3	4025.95	4746.67	0	0
ANB1	P	ZEV	0	IKS1	997.083	1044.93	0	0
ANB1	P	ZEV	0	ILM1	1596.3	1482.58	0	0
ANB1	P	ZEV	0	ILS1	16990.6	17648.2	0	0
ANB1	P	ZEV	0	ILV1	6049.23	6340.01	0	0
ANB1	P	ZEV	0	ILV2	11024.3	11821.1	0	0
ANB1	P	ZEV	0	ILV3	16031.5	18898.7	0	0
ANB1	P	ZEV	0	ILV5	23424.5	24488.6	0	0
ANB1	P	ZEV	0	ILV6	9551.31	9647.61	0	0
ANB1	P	ZEV	0	IMA1	82.91	94.0456	0	0
ANB1	P	ZEV	0	IMA2	446.587	422.835	0	0
ANB1	P	ZEV	0	IMA3	1135.28	1032.82	0	0
ANB1	P	ZEV	0	IMA4	1145.16	1083.15	0	0
ANB1	P	ZEV	0	IMA5	137.425	130.947	0	0
ANB1	P	ZEV	0	IMD1	657.125	804.508	0	0
ANB1	P	ZEV	0	IMD2	91.4708	166.576	0	0
ANB1	P	ZEV	0	IMD3	11944.2	13349.9	0	0
ANB1	P	ZEV	0	IMD4	4924.02	5592.91	0	0
ANB1	P	ZEV	0	IME1	103.318	127.866	0	0
ANB1	P	ZEV	0	IME2	83.7528	79.4995	0	0
ANB1	P	ZEV	0	IME4	45.7989	20.3844	0	0
ANB1	P	ZEV	0	IMG1	2179.46	2214.03	0	0
ANB1	P	ZEV	0	IMG2	1571.55	1730.72	0	0
ANB1	P	ZEV	0	IMH1	698.226	689.678	0	0
ANB1	P	ZEV	0	IML1	1284.34	1172.55	0	0
ANB1	P	ZEV	0	IML2	4699.74	4296.22	0	0
ANB1	P	ZEV	0	IML3	392.825	420.084	0	0
ANB1	P	ZEV	0	IMO32	1020.36	1080.47	0	0
ANB1	P	ZEV	0	IMP1	1249.15	1220.29	0	0
ANB1	P	ZEV	0	IMP2	731.553	592.51	0	0
ANB1	P	ZEV	0	IMP2'	3497.54	3578.8	0	0
ANB1	P	ZEV	0	IMP3	385.747	485.925	0	0
ANB1	P	ZEV	0	IMP4	1455.5	1777.1	0	0
ANB1	P	ZEV	0	INA1	469.019	347.855	0	0
ANB1	P	ZEV	0	INA17	775.993	804.121	0	0
ANB1	P	ZEV	0	INA22	576.976	573.18	0	0
ANB1	P	ZEV	0	INH1	5643.59	5686.2	0	0
ANB1	P	ZEV	0	INM1	1862.08	2216.9	0	0
ANB1	P	ZEV	0	INM2	1346.76	1408.84	0	0
ANB1	P	ZEV	0	INN1	450.553	448.42	0	0
ANB1	P	ZEV	0	INO1	5355.26	4224.92	0	0
ANB1	P	ZEV	0	INO2	183.893	212.761	0	0
ANB1	P	ZEV	0	INO4	829.952	924.765	0	0
ANB1	P	ZEV	0	INO80	1988.53	1864.01	0	0
ANB1	P	ZEV	0	INP1	354.685	353.654	0	0
ANB1	P	ZEV	0	INP2	1450.46	1370.59	0	0
ANB1	P	ZEV	0	INP51	955.135	954.387	0	0
ANB1	P	ZEV	0	INP52	789.735	706.854	0	0
ANB1	P	ZEV	0	INP53	1551.39	1616.09	0	0
ANB1	P	ZEV	0	INP54	1549.31	1680.9	0	0
ANB1	P	ZEV	0	IOC2	1446.26	1536.02	0	0
ANB1	P	ZEV	0	IOC3	416.867	470.634	0	0
ANB1	P	ZEV	0	IOC4	2945.27	2901.28	0	0
ANB1	P	ZEV	0	IPI1	412.236	491.077	0	0
ANB1	P	ZEV	0	IPI3	1332.08	1625.41	0	0
ANB1	P	ZEV	0	IPK1	278.438	314.368	0	0
ANB1	P	ZEV	0	IPL1	156.603	178.968	0	0
ANB1	P	ZEV	0	IPP1	36838.2	34475.4	0	0
ANB1	P	ZEV	0	IPT1	1490.32	1408.01	0	0
ANB1	P	ZEV	0	IQG1	1884.18	1861.99	0	0
ANB1	P	ZEV	0	IRA1	5811.7	5224.76	0	0
ANB1	P	ZEV	0	IRA2	5443.68	5166.09	0	0
ANB1	P	ZEV	0	IRC10	34.9281	38.4233	0	0
ANB1	P	ZEV	0	IRC11	150.722	140.388	0	0
ANB1	P	ZEV	0	IRC13	3.21286	2.33782	0	0
ANB1	P	ZEV	0	IRC14	48.23	51.1061	0	0
ANB1	P	ZEV	0	IRC15	108.902	114.496	0	0
ANB1	P	ZEV	0	IRC16	26.1508	24.1617	0	0
ANB1	P	ZEV	0	IRC18	14.7504	14.5803	0	0
ANB1	P	ZEV	0	IRC19	618.029	572.641	0	0
ANB1	P	ZEV	0	IRC2	22.4166	28.1738	0	0
ANB1	P	ZEV	0	IRC20	3362.28	3877.79	0	0
ANB1	P	ZEV	0	IRC21	2005.15	2287.21	0	0
ANB1	P	ZEV	0	IRC22	3719.76	3772.07	0	0
ANB1	P	ZEV	0	IRC23	1122.31	1139.74	0	0
ANB1	P	ZEV	0	IRC24	3914.91	3985.48	0	0
ANB1	P	ZEV	0	IRC25	2073.09	2265.94	0	0
ANB1	P	ZEV	0	IRC3	272.496	289.081	0	0
ANB1	P	ZEV	0	IRC4	48.8542	61.484	0	0
ANB1	P	ZEV	0	IRC6	1115.19	1198.69	0	0
ANB1	P	ZEV	0	IRC7	1008.77	1160.69	0	0
ANB1	P	ZEV	0	IRC8	893.226	899.186	0	0
ANB1	P	ZEV	0	IRC9	5331.54	5002.58	0	0
ANB1	P	ZEV	0	IRE1	634.125	629.761	0	0
ANB1	P	ZEV	0	IRR1	1377.85	1401.85	0	0
ANB1	P	ZEV	0	IRS4	671.534	722.202	0	0
ANB1	P	ZEV	0	ISA1	2794.25	3265.19	0	0
ANB1	P	ZEV	0	ISA2	1527.39	1574.48	0	0
ANB1	P	ZEV	0	ISC1	2345.84	2362.13	0	0
ANB1	P	ZEV	0	ISC10	932.524	1043.94	0	0
ANB1	P	ZEV	0	ISD11	2017.58	1944.52	0	0
ANB1	P	ZEV	0	ISF1	630.383	547.396	0	0
ANB1	P	ZEV	0	ISM1	369.887	378.112	0	0
ANB1	P	ZEV	0	ISN1	3909.61	4191.39	0	0
ANB1	P	ZEV	0	ISR1	1525.26	1614.34	0	0
ANB1	P	ZEV	0	IST1	1462.11	1372.86	0	0
ANB1	P	ZEV	0	IST2	7177.26	6962.68	0	0
ANB1	P	ZEV	0	IST3	702.319	671.801	0	0
ANB1	P	ZEV	0	ISU1	7742.64	5105.42	0	0
ANB1	P	ZEV	0	ISU2	1412.05	1253.1	0	0
ANB1	P	ZEV	0	ISW1	3156.58	3270.95	0	0
ANB1	P	ZEV	0	ISW2	1753.14	1905.15	0	0
ANB1	P	ZEV	0	ISY1	417.016	408.654	0	0
ANB1	P	ZEV	0	ITC1	2415.8	2233.63	0	0
ANB1	P	ZEV	0	ITR1	24299.4	22360.4	0	0
ANB1	P	ZEV	0	ITR2	2677.97	2561.26	0	0
ANB1	P	ZEV	0	ITT1	654.885	684.583	0	0
ANB1	P	ZEV	0	IVY1	1325.75	1238.23	0	0
ANB1	P	ZEV	0	IWR1	1131.24	1156.05	0	0
ANB1	P	ZEV	0	IXR1	1183.66	1230.1	0	0
ANB1	P	ZEV	0	IZH1	2598.12	2344.34	0	0
ANB1	P	ZEV	0	IZH2	8975.02	8259.99	0	0
ANB1	P	ZEV	0	IZH3	1128.06	939.298	0	0
ANB1	P	ZEV	0	IZH4	223.437	166.147	0	0
ANB1	P	ZEV	0	JAC1	329.026	358.499	0	0
ANB1	P	ZEV	0	JEM1	373.557	422.088	0	0
ANB1	P	ZEV	0	JEN1	171.206	140.022	0	0
ANB1	P	ZEV	0	JHD1	815.127	804.144	0	0
ANB1	P	ZEV	0	JHD2	710.057	728.28	0	0
ANB1	P	ZEV	0	JID1	275.335	293.227	0	0
ANB1	P	ZEV	0	JIP3	7.52788	9.29439	0	0
ANB1	P	ZEV	0	JIP4	1779.93	1772.13	0	0
ANB1	P	ZEV	0	JIP5	3401.46	3178.68	0	0
ANB1	P	ZEV	0	JJJ1	577.421	641.561	0	0
ANB1	P	ZEV	0	JJJ2	136.294	168.516	0	0
ANB1	P	ZEV	0	JJJ3	136.699	167.578	0	0
ANB1	P	ZEV	0	JLP1	100.799	90.697	0	0
ANB1	P	ZEV	0	JLP2	201.454	246.503	0	0
ANB1	P	ZEV	0	JNM1	536.096	569.685	0	0
ANB1	P	ZEV	0	JSN1	1030.11	942.921	0	0
ANB1	P	ZEV	0	KAE1	1273.79	1312.74	0	0
ANB1	P	ZEV	0	KAP104	1380	1408.95	0	0
ANB1	P	ZEV	0	KAP114	2518.89	2688.64	0	0
ANB1	P	ZEV	0	KAP120	1129.08	1077.35	0	0
ANB1	P	ZEV	0	KAP122	607.038	654.302	0	0
ANB1	P	ZEV	0	KAP123	1550.78	1647.85	0	0
ANB1	P	ZEV	0	KAP95	1200.29	1175.89	0	0
ANB1	P	ZEV	0	KAR1	656.049	688.063	0	0
ANB1	P	ZEV	0	KAR2	26595.9	23493.7	0	0
ANB1	P	ZEV	0	KAR3	581.552	622.405	0	0
ANB1	P	ZEV	0	KAR4	615.895	1208.55	0	0
ANB1	P	ZEV	0	KAR5	208.276	249.453	0	0
ANB1	P	ZEV	0	KAR9	654.942	592.842	0	0
ANB1	P	ZEV	0	KCC4	236.97	238.811	0	0
ANB1	P	ZEV	0	KCH1	402.372	456.068	0	0
ANB1	P	ZEV	0	KCS1	4033.7	4708.38	0	0
ANB1	P	ZEV	0	KDX1	357.579	370.39	0	0
ANB1	P	ZEV	0	KEG1	1464.72	1346.5	0	0
ANB1	P	ZEV	0	KEI1	1248.3	1108.94	0	0
ANB1	P	ZEV	0	KEL1	769.853	801.85	0	0
ANB1	P	ZEV	0	KEL2	352.624	335.707	0	0
ANB1	P	ZEV	0	KEL3	800.891	894.028	0	0
ANB1	P	ZEV	0	KES1	3305.27	3125.52	0	0
ANB1	P	ZEV	0	KEX1	4497.06	4509.4	0	0
ANB1	P	ZEV	0	KEX2	1823.26	1965.73	0	0
ANB1	P	ZEV	0	KGD1	2203.76	2327.94	0	0
ANB1	P	ZEV	0	KGD2	8387.37	9662.47	0	0
ANB1	P	ZEV	0	KHA1	2748.26	2384.61	0	0
ANB1	P	ZEV	0	KIC1	1116.03	1049.7	0	0
ANB1	P	ZEV	0	KIN1	1816.04	1711.91	0	0
ANB1	P	ZEV	0	KIN2	1921.22	1932.34	0	0
ANB1	P	ZEV	0	KIN28	1274.88	1224.56	0	0
ANB1	P	ZEV	0	KIN3	392.887	406.817	0	0
ANB1	P	ZEV	0	KIN4	664.156	663.57	0	0
ANB1	P	ZEV	0	KIN82	413.14	362.939	0	0
ANB1	P	ZEV	0	KIP1	809.621	742.645	0	0
ANB1	P	ZEV	0	KIP2	291.566	301.647	0	0
ANB1	P	ZEV	0	KIP3	1468.42	1539.96	0	0
ANB1	P	ZEV	0	KKQ8	953.053	853.36	0	0
ANB1	P	ZEV	0	KNH1	1180.53	823.156	0	0
ANB1	P	ZEV	0	KNS1	3098.01	2954.74	0	0
ANB1	P	ZEV	0	KOG1	762.94	753.611	0	0
ANB1	P	ZEV	0	KRE1	20255.9	20493.2	0	0
ANB1	P	ZEV	0	KRE2	14518	15971	0	0
ANB1	P	ZEV	0	KRE28	1234.19	1296.94	0	0
ANB1	P	ZEV	0	KRE29	91.3659	92.0416	0	0
ANB1	P	ZEV	0	KRE33	921.588	991.284	0	0
ANB1	P	ZEV	0	KRE5	2395	2301.82	0	0
ANB1	P	ZEV	0	KRE6	5842.46	6771.82	0	0
ANB1	P	ZEV	0	KRE9	6465.91	6788.65	0	0
ANB1	P	ZEV	0	KRI1	3057.81	3288.74	0	0
[truncated: 492,001+ more rows]
